# Supplementary material for: (Thio­cyanato-κS)­tris­(thio­urea-κS)mercury(II) chloride
Source: Acta Crystallogr Sect E Struct Rep Online. 2013 May 4;69(Pt 6):i33. doi: 10.1107/S1600536813011847 (PMC3684862; doi:10.1107/S1600536813011847)
Supplement: Supplementary file 1 [file e-69-00i33-sup1.cif]

##############################################################################
#                                                                            #
# This CIF contains the data in a paper accepted for publication in          #
# Acta Crystallographica Section E. It conforms to the requirements of       #
# Notes for Authors for Acta Crystallographica Section E, and has been       #
# peer reviewed under the auspices of the IUCr Commission on Journals.       #
#                                                                            #
# Full details of the Crystallographic Information File format               #
# are given in the paper "The Crystallographic Information File (CIF):       #
# a New Standard Archive File for Crystallography" by S. R. Hall, F. H.      #
# Allen and I. D. Brown [Acta Cryst. (1991), A47, 655-685].                  #
#                                                                            #
# The current version of the core CIF dictionary is obtainable from          #
# ftp://ftp.iucr.org/pub/cif_core.dic.                                       #
#                                                                            #
# Software is freely available for graphical display of the structure(s)     #
# in this CIF. For information consult the CIF software page                 #
# http://www.iucr.org/resources/cif/software.                                #
#                                                                            #
# This file may be used for bona fide research purposes within the           #
# scientific community so long as proper attribution is given to the journal # 
# article from which it was obtained.                                        #
#                                                                            #
##############################################################################
data_global
_audit_creation_method     SHELXL-97
_journal_date_recd_electronic     2013-04-05
_journal_date_accepted     2013-04-30
_journal_name_full     'Acta Crystallographica, Section E'
_journal_year     2013
_journal_volume     69
_journal_issue      6
_journal_page_first     i33
_journal_page_last     i33
_journal_paper_category     QI
_journal_paper_doi     10.1107/S1600536813011847
_journal_coeditor_code     JJ2165
loop_
    _publ_contact_author_name
    _publ_contact_author_address
    _publ_contact_author_email
    'NizamMohideen, M.'
;
Department of Physics
The New College (Autonomous)
Chennai 600 014
India
;
 'mnizam_new@yahoo.in'
    'Rajarajan, K.'
;
Department of Physics
Rajeswari Vedachalam Government Arts College
Chengalpet 603 001
India
;
 'drkrr2007@gmail.com'
_publ_contact_author_fax     ?
_publ_contact_author_phone     '91-9841459257'
_publ_section_title
;
(Thiocyanato-\k<i>S</i>)tris(thiourea-\k<i>S</i>)mercury(II) chloride
;
loop_
    _publ_author_name
    _publ_author_footnote
    _publ_author_address
    'Shihabuddeen Syed, A.' .
;
Research and Development Center
Bharathiar University
Coimbatore 641 046
India
;
    'Rajarajan, K.' .
;
Department of Physics
Rajeswari Vedachalam Government Arts College
Chengalpet 603 001
India
;
    'NizamMohideen, M.' .
;
Department of Physics
The New College (Autonomous)
Chennai 600 014
India
;
_publ_section_synopsis     .
data_I
_audit_creation_method     SHELXL-97
_chemical_name_systematic
;
(Thiocyanato-\k<i>S</i>)tris(thiourea-\k<i>S</i>)mercury(II) chloride
;
_chemical_name_common     ?
_chemical_formula_moiety     'C4 H12 Cl Hg N7 S4 +, Cl -'
_chemical_formula_sum     'C4 H12 Cl Hg N7 S4'
_chemical_formula_iupac     '[Hg (N C S) (C H4 N2 S)3] Cl'
_chemical_formula_weight     522.49
_chemical_melting_point     ?
_symmetry_cell_setting     orthorhombic
_symmetry_space_group_name_H-M     'P b c a'
_symmetry_space_group_name_Hall     '-P 2ac 2ab'
loop_
    _symmetry_equiv_pos_as_xyz
    'x, y, z'
    '-x+1/2, -y, z+1/2'
    'x+1/2, -y+1/2, -z'
    '-x, y+1/2, -z+1/2'
    '-x, -y, -z'
    'x-1/2, y, -z-1/2'
    '-x-1/2, y-1/2, z'
    'x, -y-1/2, z-1/2'
_cell_length_a     8.2175(3)
_cell_length_b     16.3257(8)
_cell_length_c     22.6793(10)
_cell_angle_alpha     90.00
_cell_angle_beta     90.00
_cell_angle_gamma     90.00
_cell_volume     3042.6(2)
_cell_formula_units_Z     8
_cell_measurement_reflns_used     5125
_cell_measurement_theta_min     2.4
_cell_measurement_theta_max     31.2
_cell_measurement_temperature     293(2)
_exptl_crystal_description     Block
_exptl_crystal_colour     Colorless
_exptl_crystal_size_max     0.30
_exptl_crystal_size_mid     0.25
_exptl_crystal_size_min     0.20
_exptl_crystal_density_diffrn     2.281
_exptl_crystal_density_meas     ?
_exptl_crystal_density_method     'not measured'
_exptl_crystal_F_000     1968
_exptl_absorpt_coefficient_mu     10.832
_exptl_absorpt_correction_type     multi-scan
_exptl_absorpt_process_details     '(SADABS; Sheldrick, 2004)'
_exptl_absorpt_correction_T_min     0.1395
_exptl_absorpt_correction_T_max     0.2206
_exptl_special_details
;
;
_diffrn_ambient_temperature     293(2)
_diffrn_radiation_type     MoK\a
_diffrn_radiation_wavelength     0.71073
_diffrn_radiation_source     'fine-focus sealed tube'
_diffrn_radiation_monochromator     graphite
_diffrn_measurement_device_type
;
Bruker Kappa APEXII CCD
;
_diffrn_measurement_method     '\w and \f scans'
_diffrn_detector_area_resol_mean     ?
_diffrn_reflns_number     38987
_diffrn_reflns_av_R_equivalents     0.0568
_diffrn_reflns_av_sigmaI/netI     0.0386
_diffrn_reflns_theta_min     2.50
_diffrn_reflns_theta_max     31.76
_diffrn_reflns_theta_full     31.76
_diffrn_measured_fraction_theta_max     0.989
_diffrn_measured_fraction_theta_full     0.989
_diffrn_reflns_limit_h_min     -12
_diffrn_reflns_limit_h_max     6
_diffrn_reflns_limit_k_min     -23
_diffrn_reflns_limit_k_max     24
_diffrn_reflns_limit_l_min     -32
_diffrn_reflns_limit_l_max     33
_diffrn_standards_number     0
_diffrn_standards_interval_count     ?
_diffrn_standards_interval_time     ?
_diffrn_standards_decay_%     ?
_refine_special_details
;
Refinement of <i>F</i>^2^ against ALL reflections. The weighted <i>R</i>-factor
<i>wR</i> and goodness of fit <i>S</i> are based on <i>F</i>^2^, conventional
<i>R</i>-factors <i>R</i> are based on <i>F</i>, with <i>F</i> set to zero for
negative <i>F</i>^2^. The threshold expression of <i>F</i>^2^ >
\s(<i>F</i>^2^) is used only for calculating <i>R</i>-factors(gt) <i>etc</i>.
and is not relevant to the choice of reflections for refinement.
<i>R</i>-factors based on <i>F</i>^2^ are statistically about twice as large
as those based on <i>F</i>, and <i>R</i>- factors based on ALL data will be
even larger.
;
_reflns_number_total     5125
_reflns_number_gt     3579
_reflns_threshold_expression     I>2sigma(I)
_refine_ls_structure_factor_coef     Fsqd
_refine_ls_matrix_type     full
_refine_ls_R_factor_all     0.0663
_refine_ls_R_factor_gt     0.0355
_refine_ls_wR_factor_gt     0.0705
_refine_ls_wR_factor_ref     0.0816
_refine_ls_goodness_of_fit_ref     1.046
_refine_ls_restrained_S_all     1.046
_refine_ls_number_reflns     5125
_refine_ls_number_parameters     155
_refine_ls_number_restraints     0
_refine_ls_hydrogen_treatment     constr
_refine_ls_weighting_scheme     calc
_refine_ls_weighting_details
         'calc w=1/[\s^2^(Fo^2^)+(0.0291P)^2^+7.0058P] where P=(Fo^2^+2Fc^2^)/3'
_atom_sites_solution_hydrogens     geom
_atom_sites_solution_primary     direct
_atom_sites_solution_secondary     difmap
_refine_ls_shift/su_max     0.001
_refine_ls_shift/su_mean     0.000
_refine_diff_density_max     2.165
_refine_diff_density_min     -1.209
_refine_ls_extinction_method     none
_refine_ls_extinction_coef     ?
loop_
    _atom_type_symbol
    _atom_type_description
    _atom_type_scat_dispersion_real
    _atom_type_scat_dispersion_imag
    _atom_type_scat_source
    'C' 'C' 0.0033 0.0016
                         'International Tables Vol C Tables 4.2.6.8 and 6.1.1.4'
    'H' 'H' 0.0000 0.0000
                         'International Tables Vol C Tables 4.2.6.8 and 6.1.1.4'
    'N' 'N' 0.0061 0.0033
                         'International Tables Vol C Tables 4.2.6.8 and 6.1.1.4'
    'Hg' 'Hg' -2.3894 9.2266
                         'International Tables Vol C Tables 4.2.6.8 and 6.1.1.4'
    'S' 'S' 0.1246 0.1234
                         'International Tables Vol C Tables 4.2.6.8 and 6.1.1.4'
    'Cl' 'Cl' 0.1484 0.1585
                         'International Tables Vol C Tables 4.2.6.8 and 6.1.1.4'
_computing_data_collection     'APEX2 (Bruker, 2004)'
_computing_cell_refinement     'APEX2 and SAINT (Bruker, 2004)'
_computing_data_reduction     'SAINT and XPREP (Bruker, 2004)'
_computing_structure_solution     'SHELXS97 (Sheldrick, 2008)'
_computing_structure_refinement     'SHELXL97 (Sheldrick, 2008)'
_computing_molecular_graphics
;
ORTEP-3  for Windows (Farrugia, 2012)
and Mercury (Macrae <i>et al.</i>, 2008)
;
_computing_publication_material
                                'WinGX (Farrugia, 2012) and PLATON (Spek, 2009)'
loop_
    _atom_site_type_symbol
    _atom_site_label
    _atom_site_fract_x
    _atom_site_fract_y
    _atom_site_fract_z
    _atom_site_U_iso_or_equiv
    _atom_site_adp_type
    _atom_site_calc_flag
    _atom_site_refinement_flags
    _atom_site_occupancy
    _atom_site_symmetry_multiplicity
    _atom_site_disorder_assembly
    _atom_site_disorder_group
    C C1 1.2410(5) 0.1993(3) 0.42350(17) 0.0280(8) Uani d . 1 1 . .
    C C2 1.0389(5) 0.3016(3) 0.2771(2) 0.0321(9) Uani d . 1 1 . .
    C C3 0.7067(6) 0.0234(3) 0.43089(19) 0.0333(9) Uani d . 1 1 . .
    C C4 1.2429(7) -0.0184(3) 0.3691(2) 0.0498(13) Uani d . 1 1 . .
    N N1 1.3113(5) 0.1934(3) 0.37245(16) 0.0488(12) Uani d . 1 1 . .
    H H1A 1.4063 0.2142 0.3671 0.059 Uiso calc R 1 1 . .
    H H1B 1.2628 0.1687 0.3439 0.059 Uiso calc R 1 1 . .
    N N2 1.3169(5) 0.2370(3) 0.46633(17) 0.0445(10) Uani d . 1 1 . .
    H H2A 1.4119 0.2575 0.4604 0.053 Uiso calc R 1 1 . .
    H H2B 1.2718 0.2414 0.5004 0.053 Uiso calc R 1 1 . .
    N N3 1.0072(6) 0.3302(3) 0.32922(19) 0.0511(11) Uani d . 1 1 . .
    H H3A 1.0352 0.3794 0.3383 0.061 Uiso calc R 1 1 . .
    H H3B 0.9582 0.2999 0.3547 0.061 Uiso calc R 1 1 . .
    N N4 1.1131(6) 0.3476(3) 0.2386(2) 0.0541(12) Uani d . 1 1 . .
    H H4A 1.1409 0.3967 0.2477 0.065 Uiso calc R 1 1 . .
    H H4B 1.1342 0.3287 0.2040 0.065 Uiso calc R 1 1 . .
    N N5 0.6681(6) 0.0872(3) 0.46201(18) 0.0496(11) Uani d . 1 1 . .
    H H5A 0.6676 0.0844 0.4999 0.060 Uiso calc R 1 1 . .
    H H5B 0.6430 0.1324 0.4448 0.060 Uiso calc R 1 1 . .
    N N6 0.7440(8) -0.0438(3) 0.4576(2) 0.0667(15) Uani d . 1 1 . .
    H H6A 0.7430 -0.0458 0.4955 0.080 Uiso calc R 1 1 . .
    H H6B 0.7698 -0.0865 0.4375 0.080 Uiso calc R 1 1 . .
    N N7 1.2853(8) -0.0407(4) 0.4142(2) 0.0779(18) Uani d . 1 1 . .
    Hg Hg1 0.92567(2) 0.123362(12) 0.340864(7) 0.03933(7) Uani d . 1 1 . .
    S S1 1.05319(12) 0.15817(7) 0.43857(4) 0.0313(2) Uani d . 1 1 . .
    S S2 1.18864(19) 0.01386(9) 0.30317(6) 0.0529(4) Uani d . 1 1 . .
    S S3 0.70350(17) 0.02592(8) 0.35487(5) 0.0430(3) Uani d . 1 1 . .
    S S4 0.98486(18) 0.20568(7) 0.25448(5) 0.0411(3) Uani d . 1 1 . .
    Cl Cl1 0.66976(13) 0.27345(7) 0.39858(4) 0.0323(2) Uani d . 1 1 . .
loop_
    _atom_site_aniso_label
    _atom_site_aniso_U_11
    _atom_site_aniso_U_22
    _atom_site_aniso_U_33
    _atom_site_aniso_U_12
    _atom_site_aniso_U_13
    _atom_site_aniso_U_23
    C1 0.025(2) 0.034(2) 0.0245(18) 0.0005(16) -0.0007(15) 0.0005(16)
    C2 0.029(2) 0.028(2) 0.040(2) -0.0008(16) 0.0019(17) -0.0016(17)
    C3 0.039(3) 0.029(2) 0.031(2) -0.0060(18) 0.0015(18) 0.0054(17)
    C4 0.060(3) 0.044(3) 0.046(3) 0.022(3) 0.006(2) -0.005(2)
    N1 0.032(2) 0.090(3) 0.0248(18) -0.021(2) 0.0068(15) -0.010(2)
    N2 0.036(2) 0.066(3) 0.0310(19) -0.019(2) 0.0034(16) -0.0137(19)
    N3 0.061(3) 0.037(2) 0.055(3) -0.013(2) 0.019(2) -0.0159(19)
    N4 0.076(3) 0.030(2) 0.057(3) -0.015(2) 0.024(2) -0.0046(19)
    N5 0.078(3) 0.034(2) 0.037(2) 0.007(2) 0.002(2) 0.0028(18)
    N6 0.123(5) 0.037(3) 0.040(2) 0.026(3) 0.002(3) 0.008(2)
    N7 0.110(5) 0.079(4) 0.044(3) 0.043(4) 0.005(3) 0.008(3)
    Hg1 0.04559(12) 0.04260(11) 0.02981(9) -0.01684(8) -0.00241(7) 0.00517(7)
    S1 0.0253(5) 0.0458(6) 0.0226(4) -0.0040(4) 0.0020(4) -0.0053(4)
    S2 0.0672(10) 0.0556(8) 0.0358(6) 0.0222(7) -0.0004(6) -0.0097(6)
    S3 0.0545(8) 0.0436(7) 0.0310(5) -0.0259(6) -0.0047(5) 0.0018(5)
    S4 0.0683(8) 0.0323(6) 0.0227(5) -0.0161(6) -0.0053(5) 0.0020(4)
    Cl1 0.0305(5) 0.0362(5) 0.0301(5) -0.0054(4) -0.0013(4) 0.0004(4)
_geom_special_details
;
All e.s.d.'s (except the e.s.d. in the dihedral angle between two l.s. planes)
are estimated using the full covariance matrix. The cell e.s.d.'s are taken
into account individually in the estimation of e.s.d.'s in distances, angles
and torsion angles; correlations between e.s.d.'s in cell parameters are only
used when they are defined by crystal symmetry. An approximate (isotropic)
treatment of cell e.s.d.'s is used for estimating e.s.d.'s involving l.s.
planes.
;
loop_
    _geom_bond_atom_site_label_1
    _geom_bond_atom_site_label_2
    _geom_bond_site_symmetry_2
    _geom_bond_distance
    _geom_bond_publ_flag
    C1 N1 . 1.297(5) ?
    C1 N2 . 1.309(5) ?
    C1 S1 . 1.717(4) ?
    C2 N3 . 1.297(6) ?
    C2 N4 . 1.302(6) ?
    C2 S4 . 1.707(4) ?
    C3 N6 . 1.290(6) ?
    C3 N5 . 1.298(6) ?
    C3 S3 . 1.725(4) ?
    C4 N7 . 1.141(7) ?
    C4 S2 1 1.647(6) ?
    C4 S2 . 1.647(6) ?
    N1 H1A . 0.8600 ?
    N1 H1B . 0.8600 ?
    N2 H2A . 0.8600 ?
    N2 H2B . 0.8600 ?
    N3 H3A . 0.8600 ?
    N3 H3B . 0.8600 ?
    N4 H4A . 0.8600 ?
    N4 H4B . 0.8600 ?
    N5 H5A . 0.8600 ?
    N5 H5B . 0.8600 ?
    N6 H6A . 0.8600 ?
    N6 H6B . 0.8600 ?
    Hg1 S4 . 2.4250(11) ?
    Hg1 S3 . 2.4422(12) ?
    Hg1 S1 . 2.5162(10) ?
    Hg1 S2 1 2.9320(14) ?
    Hg1 S2 . 2.9320(14) ?
loop_
    _geom_angle_atom_site_label_1
    _geom_angle_atom_site_label_2
    _geom_angle_atom_site_label_3
    _geom_angle_site_symmetry_1
    _geom_angle_site_symmetry_3
    _geom_angle
    _geom_angle_publ_flag
    N1 C1 N2 . . 119.0(4) ?
    N1 C1 S1 . . 123.3(3) ?
    N2 C1 S1 . . 117.7(3) ?
    N3 C2 N4 . . 119.9(4) ?
    N3 C2 S4 . . 123.4(4) ?
    N4 C2 S4 . . 116.7(4) ?
    N6 C3 N5 . . 119.1(4) ?
    N6 C3 S3 . . 119.6(4) ?
    N5 C3 S3 . . 121.4(4) ?
    N7 C4 S2 . 1 177.9(6) ?
    N7 C4 S2 . . 177.9(6) ?
    C1 N1 H1A . . 120.0 ?
    C1 N1 H1B . . 120.0 ?
    H1A N1 H1B . . 120.0 ?
    C1 N2 H2A . . 120.0 ?
    C1 N2 H2B . . 120.0 ?
    H2A N2 H2B . . 120.0 ?
    C2 N3 H3A . . 120.0 ?
    C2 N3 H3B . . 120.0 ?
    H3A N3 H3B . . 120.0 ?
    C2 N4 H4A . . 120.0 ?
    C2 N4 H4B . . 120.0 ?
    H4A N4 H4B . . 120.0 ?
    C3 N5 H5A . . 120.0 ?
    C3 N5 H5B . . 120.0 ?
    H5A N5 H5B . . 120.0 ?
    C3 N6 H6A . . 120.0 ?
    C3 N6 H6B . . 120.0 ?
    H6A N6 H6B . . 120.0 ?
    S4 Hg1 S3 . . 128.02(4) ?
    S4 Hg1 S1 . . 120.18(4) ?
    S3 Hg1 S1 . . 110.11(4) ?
    S4 Hg1 S2 . 1 87.39(5) ?
    S3 Hg1 S2 . 1 101.05(5) ?
    S1 Hg1 S2 . 1 95.02(4) ?
    S4 Hg1 S2 . . 87.39(5) ?
    S3 Hg1 S2 . . 101.05(5) ?
    S1 Hg1 S2 . . 95.02(4) ?
    C1 S1 Hg1 . . 106.69(14) ?
    C4 S2 Hg1 . . 97.45(18) ?
    C3 S3 Hg1 . . 97.71(15) ?
    C2 S4 Hg1 . . 108.55(16) ?
loop_
    _geom_torsion_atom_site_label_1
    _geom_torsion_atom_site_label_2
    _geom_torsion_atom_site_label_3
    _geom_torsion_atom_site_label_4
    _geom_torsion_site_symmetry_1
    _geom_torsion_site_symmetry_2
    _geom_torsion_site_symmetry_3
    _geom_torsion_site_symmetry_4
    _geom_torsion
    _geom_torsion_publ_flag
    N1 C1 S1 Hg1 . . . . -14.6(4) ?
    N2 C1 S1 Hg1 . . . . 166.6(3) ?
    S4 Hg1 S1 C1 . . . . -32.03(16) ?
    S3 Hg1 S1 C1 . . . . 161.59(16) ?
    S2 Hg1 S1 C1 1 . . . 57.87(16) ?
    S2 Hg1 S1 C1 . . . . 57.87(16) ?
    S2 C4 S2 Hg1 1 . . . 0E1(10)
                                ?
    S4 Hg1 S2 S2 . . . 1 0.00(8) ?
    S3 Hg1 S2 S2 . . . 1 0.00(8) ?
    S1 Hg1 S2 S2 . . . 1 0.00(8) ?
    S4 Hg1 S2 C4 . . . . 150.5(2) ?
    S3 Hg1 S2 C4 . . . . -81.2(2) ?
    S1 Hg1 S2 C4 . . . . 30.5(2) ?
    S2 Hg1 S2 C4 1 . . . 0(9) ?
    N6 C3 S3 Hg1 . . . . -115.5(4) ?
    N5 C3 S3 Hg1 . . . . 66.4(4) ?
    S4 Hg1 S3 C3 . . . . -160.34(16) ?
    S1 Hg1 S3 C3 . . . . 4.69(17) ?
    S2 Hg1 S3 C3 1 . . . 104.27(17) ?
    S2 Hg1 S3 C3 . . . . 104.27(17) ?
    N3 C2 S4 Hg1 . . . . -17.9(5) ?
    N4 C2 S4 Hg1 . . . . 163.4(4) ?
    S3 Hg1 S4 C2 . . . . 138.25(16) ?
    S1 Hg1 S4 C2 . . . . -25.45(17) ?
    S2 Hg1 S4 C2 1 . . . -119.74(17) ?
    S2 Hg1 S4 C2 . . . . -119.74(17) ?
loop_
    _geom_hbond_atom_site_label_D
    _geom_hbond_atom_site_label_H
    _geom_hbond_atom_site_label_A
    _geom_hbond_site_symmetry_A
    _geom_hbond_distance_DH
    _geom_hbond_distance_HA
    _geom_hbond_distance_DA
    _geom_hbond_angle_DHA
    N1 H1A Cl1 1_655 0.86 2.48 3.277(4) 155.2
    N1 H1B S2 1 0.86 2.76 3.475(5) 141.5
    N2 H2A Cl1 1_655 0.86 2.55 3.335(4) 151.5
    N3 H3B Cl1 1 0.86 2.61 3.320(5) 141.0
    N4 H4B Cl1 6_656 0.86 2.51 3.370(5) 175.0
    N5 H5B Cl1 1 0.86 2.54 3.363(4) 160.8
    N5 H5A N7 5_756 0.86 2.11 2.933(7) 160.0
_iucr_refine_instructions_details
;
TITL MRP5 in Pbca
CELL  0.71073   8.2175  16.3257  22.6793   90.000   90.000   90.000
ZERR     8.00   0.0003   0.0008   0.0010    0.000    0.000    0.000
LATT   1
SYMM  1/2 - X, - Y, 1/2 + Z
SYMM  1/2 + X, 1/2 - Y, - Z
SYMM  - X, 1/2 + Y, 1/2 - Z
SFAC  C    H    N    HG   S    CL
UNIT  32   96   56   8    32   8
MERG   2
TWIN
FMAP   2
EQIV  $1 1+x,y,z
HTAB  N1 CL1_$1
HTAB  N2 CL1_$1
EQIV  $2 1/2+x,y,1/2-z
HTAB  N4 CL1_$2
EQIV  $3 x, y, z
HTAB  N1 S2_$3
HTAB  N3 CL1_$3
HTAB  N5 CL1_$3
EQIV  $4 2-x,-y,1-z
HTAB  N5 N7_$4
PLAN   20
SIZE     0.20   0.25   0.30
ACTA
BOND   $H
CONF
L.S.  20
WGHT    0.029100    7.005800
BASF   0.89397
FVAR       0.16700
C1    1    1.241007    0.199262    0.423502    11.00000    0.02526    0.03426 =
         0.02451    0.00048   -0.00070    0.00050
C2    1    1.038901    0.301634    0.277088    11.00000    0.02905    0.02770 =
         0.03955   -0.00163    0.00188   -0.00082
C3    1    0.706732    0.023389    0.430887    11.00000    0.03928    0.02942 =
         0.03133    0.00540    0.00146   -0.00598
C4    1    1.242876   -0.018396    0.369102    11.00000    0.05977    0.04421 =
         0.04552   -0.00543    0.00558    0.02171
N1    3    1.311253    0.193393    0.372454    11.00000    0.03177    0.08990 =
         0.02482   -0.01010    0.00681   -0.02120
AFIX  93
H1A   2    1.406317    0.214152    0.367148    11.00000   -1.20000
H1B   2    1.262761    0.168742    0.343918    11.00000   -1.20000
AFIX   0
N2    3    1.316913    0.237019    0.466327    11.00000    0.03623    0.06623 =
         0.03102   -0.01368    0.00343   -0.01916
AFIX  93
H2A   2    1.411944    0.257494    0.460405    11.00000   -1.20000
H2B   2    1.271768    0.241359    0.500395    11.00000   -1.20000
AFIX   0
N3    3    1.007196    0.330181    0.329222    11.00000    0.06126    0.03658 =
         0.05544   -0.01595    0.01938   -0.01328
AFIX  93
H3A   2    1.035153    0.379351    0.338306    11.00000   -1.20000
H3B   2    0.958223    0.299935    0.354697    11.00000   -1.20000
AFIX   0
N4    3    1.113072    0.347559    0.238592    11.00000    0.07560    0.03023 =
         0.05655   -0.00458    0.02358   -0.01542
AFIX  93
H4A   2    1.140942    0.396715    0.247749    11.00000   -1.20000
H4B   2    1.134182    0.328732    0.204012    11.00000   -1.20000
AFIX   0
N5    3    0.668083    0.087240    0.462005    11.00000    0.07800    0.03408 =
         0.03680    0.00284    0.00213    0.00664
AFIX  93
H5A   2    0.667579    0.084357    0.499868    11.00000   -1.20000
H5B   2    0.642985    0.132419    0.444756    11.00000   -1.20000
AFIX   0
N6    3    0.743991   -0.043789    0.457592    11.00000    0.12307    0.03739 =
         0.03974    0.00755    0.00181    0.02563
AFIX  93
H6A   2    0.743003   -0.045835    0.495481    11.00000   -1.20000
H6B   2    0.769825   -0.086538    0.437509    11.00000   -1.20000
AFIX   0
N7    3    1.285335   -0.040711    0.414249    11.00000    0.11033    0.07892 =
         0.04439    0.00811    0.00527    0.04340
HG1   4    0.925669    0.123362    0.340864    11.00000    0.04559    0.04260 =
         0.02981    0.00517   -0.00241   -0.01684
S1    5    1.053191    0.158173    0.438572    11.00000    0.02528    0.04585 =
         0.02263   -0.00531    0.00201   -0.00397
S2    5    1.188644    0.013857    0.303172    11.00000    0.06723    0.05562 =
         0.03578   -0.00966   -0.00043    0.02217
S3    5    0.703505    0.025922    0.354872    11.00000    0.05449    0.04365 =
         0.03100    0.00177   -0.00467   -0.02590
S4    5    0.984864    0.205677    0.254481    11.00000    0.06826    0.03229 =
         0.02268    0.00196   -0.00526   -0.01607
CL1   6    0.669762    0.273454    0.398579    11.00000    0.03046    0.03615 =
         0.03015    0.00040   -0.00134   -0.00541
HKLF 4
END
;
