# Supplementary material for: (Thio­cyanato-κS)­tris­(thio­urea-κS)mercury(II) chloride
Source: Acta Crystallogr Sect E Struct Rep Online. 2013 May 4;69(Pt 6):i33. doi: 10.1107/S1600536813011847 (PMC3684862; doi:10.1107/S1600536813011847)
Supplement: Supplementary file 2 [file e-69-00i33-Isup2.hkl]

#
# h,k,l, Fc-squared, Fo-squared, sigma(Fo-squared) and status flag
#
data_I
_shelx_title ' MRP5 in Pbca'
_shelx_refln_list_code          4
_shelx_F_calc_maximum      570.80
_exptl_crystal_F_000      1968.00
_reflns_d_resolution_high  0.6751
 
loop_
 _symmetry_equiv_pos_as_xyz
 'x, y, z'
 '-x+1/2, -y, z+1/2'
 'x+1/2, -y+1/2, -z'
 '-x, y+1/2, -z+1/2'
 '-x, -y, -z'
 'x-1/2, y, -z-1/2'
 '-x-1/2, y-1/2, z'
 'x, -y-1/2, z-1/2'
 
_cell_length_a     8.2175
_cell_length_b    16.3257
_cell_length_c    22.6793
_cell_angle_alpha  90.000
_cell_angle_beta   90.000
_cell_angle_gamma  90.000
 
_shelx_F_squared_multiplier     1.000
 
loop_
 _refln_index_h
 _refln_index_k
 _refln_index_l
 _refln_F_squared_calc
 _refln_F_squared_meas
 _refln_F_squared_sigma
 _refln_observed_status
   2   0   0    10136.51    10536.17    571.56 o
   4   0   0     1023.47      877.41    104.27 o
   6   0   0    25383.14    24480.79    947.17 o
   8   0   0    43310.23    42588.63   1615.46 o
  10   0   0      191.97      284.92    241.83 o
   2   1   0    21505.73    21900.05    392.25 o
   4   1   0    68822.67    66972.01   1367.70 o
   6   1   0      831.07      868.08     68.17 o
   8   1   0     9411.00     9060.40    342.41 o
  10   1   0     2048.92     1803.02    240.47 o
  12   1   0       25.99     -402.31    403.75 o
   0   2   0     3451.77     3520.80    149.26 o
   2   2   0    87511.61    90633.33   1418.43 o
   4   2   0     1089.81     1075.04     52.42 o
   6   2   0     3063.03     2886.46    122.20 o
   8   2   0       62.39      205.86    134.51 o
  10   2   0      420.46      377.11    255.27 o
  12   2   0      271.29      246.69    444.98 o
   2   3   0    42226.46    44779.78    707.43 o
   4   3   0    88658.73    90538.95   1583.81 o
   6   3   0     1008.85     1076.07     87.26 o
   8   3   0      945.94     1106.29    229.36 o
  10   3   0     5111.73     4761.03    404.06 o
  12   3   0      741.53      748.75    361.10 o
   0   4   0    50746.46    53185.14   1328.67 o
   2   4   0   325816.31   330106.25   5126.59 o
   4   4   0    29292.12    30699.10    704.94 o
   6   4   0    95183.32    93279.46   2336.88 o
   8   4   0     9771.24     9466.99    700.82 o
  10   4   0      683.37      547.26    297.47 o
   2   5   0    79119.96    83706.71   1611.90 o
   4   5   0     2159.33     2288.49     78.86 o
   6   5   0      986.81     1030.79     71.72 o
   8   5   0     7062.81     6575.14    498.95 o
  10   5   0     4676.22     4814.58    432.59 o
   0   6   0    32283.62    36818.73   1140.57 o
   2   6   0       82.02      155.52     40.29 o
   4   6   0     2381.61     2429.78     87.41 o
   6   6   0     1114.04      809.55     98.63 o
   8   6   0      181.43      507.60    233.10 o
  10   6   0      245.14      268.04    279.87 o
   2   7   0    94825.98    97384.97   2297.74 o
   4   7   0    53521.47    53961.60   1036.57 o
   6   7   0    25104.45    24042.78    645.95 o
   8   7   0     3124.41     3445.77    340.82 o
  10   7   0     1899.99     2103.48    416.48 o
   0   8   0   154527.02   147413.44   5165.61 o
   2   8   0    14507.85    13798.00    321.73 o
   4   8   0    20505.81    21007.40    431.20 o
   6   8   0    36754.63    35199.40    941.80 o
   8   8   0    17117.54    17491.39   1518.72 o
  10   8   0       49.62      156.19    302.02 o
   2   9   0    11505.32    11760.58    391.58 o
   4   9   0    44822.21    43681.50    856.19 o
   6   9   0     3220.92     3316.50    128.56 o
   8   9   0     3058.41     3051.89    207.28 o
  10   9   0     1357.45     1025.67    369.27 o
   0  10   0     4031.00     3342.31    239.35 o
   2  10   0     2279.85     1880.15    133.08 o
   4  10   0     6411.32     6740.83    207.60 o
   6  10   0      983.40      646.51    107.27 o
   8  10   0       54.52       66.57    172.72 o
  10  10   0      622.58      515.79    374.29 o
   2  11   0    24510.64    22125.46    556.82 o
   4  11   0    84189.53    83063.73   2404.95 o
   6  11   0     2919.72     2883.31    182.84 o
   8  11   0       73.10      -27.41    189.02 o
  10  11   0     2659.47     3039.74    464.56 o
   0  12   0    86463.44    74409.79   2685.79 o
   2  12   0    19603.36    18200.43    477.93 o
   4  12   0      920.95      921.76    119.05 o
   6  12   0    16932.23    15873.09    450.65 o
   8  12   0     4185.43     4160.13    307.18 o
  10  12   0      118.92     -148.03    374.84 o
   2  13   0    28045.51    24707.06    627.69 o
   4  13   0     5639.50     4832.84    237.77 o
   6  13   0     2042.06     1692.84    159.09 o
   8  13   0     4740.37     4475.42    600.26 o
  10  13   0      554.96      395.43    397.55 o
   0  14   0       66.75     -160.08    183.77 o
   2  14   0       75.65     -107.48    107.48 o
   4  14   0     2373.58     2066.80    167.74 o
   6  14   0       51.88     -127.91    212.48 o
   8  14   0     1663.23     1605.24    274.48 o
   2  15   0    28515.60    25154.74    652.14 o
   4  15   0     5657.49     5287.53    294.46 o
   6  15   0     6381.53     7243.72    504.92 o
   8  15   0      565.44      670.62    271.64 o
   0  16   0     6084.19     5499.87    383.75 o
   2  16   0     9779.40     8945.02    314.17 o
   4  16   0     1984.13     2293.32    223.59 o
   6  16   0    11640.03    11906.51    734.56 o
   8  16   0      932.83      987.48    297.60 o
   2  17   0     7875.82     7139.37    283.70 o
   4  17   0     3756.19     3670.30    259.39 o
   6  17   0      747.84      502.93    204.27 o
   8  17   0      809.87      895.80    379.11 o
   0  18   0       93.31     -209.21    209.21 o
   2  18   0     2445.51     2332.13    185.33 o
   4  18   0       33.07     -139.48    166.30 o
   6  18   0       62.93      -36.00    204.15 o
   8  18   0      849.35     1039.87    347.45 o
   2  19   0     2729.63     3049.29    216.00 o
   4  19   0    10013.49     9609.59    406.84 o
   6  19   0     1047.38     1571.95    258.05 o
   0  20   0     8951.49     8178.02   1222.00 o
   2  20   0      146.86      252.15    165.03 o
   4  20   0     1451.61     1281.27    222.95 o
   6  20   0     2143.20     3303.17    611.70 o
   2  21   0     1234.96     1644.51    286.91 o
   4  21   0     2422.40     2571.44    381.85 o
   0  22   0     1804.62     2539.47    749.41 o
   2  22   0     1278.51     1664.99    258.52 o
   4  22   0     2115.91     1768.20    357.36 o
   2  23   0     1453.52     2458.89    412.23 o
   0  24   0     1847.54     2449.74    563.67 o
   1   1   1    38547.86    40278.50    549.27 o
   2   1   1    36521.58    37448.14    419.42 o
   3   1   1    15062.37    15072.36    217.08 o
   4   1   1   107856.98   105889.94   1520.15 o
   5   1   1    19001.38    19589.86    313.10 o
   6   1   1       83.46       99.02     47.19 o
   7   1   1     5774.35     5975.89    174.37 o
   8   1   1     1013.73     1185.46    106.01 o
   9   1   1     2154.38     2334.06    148.67 o
  10   1   1     2412.66     2403.75    165.25 o
  11   1   1        3.96      195.99    227.82 o
  12   1   1      252.41     1424.23    522.08 o
   0   2   1   288146.16   268395.00   6023.50 o
   1   2   1     9269.11    10239.09    115.58 o
   2   2   1    61966.49    64232.56    696.63 o
   3   2   1    43340.15    42808.26    505.18 o
   4   2   1     3398.00     3609.39     55.43 o
   5   2   1     5802.07     5826.97    125.24 o
   6   2   1    40775.44    40592.48    665.31 o
   7   2   1     1438.38     1434.74     97.25 o
   8   2   1    15953.06    15571.14    369.14 o
   9   2   1     3666.63     3780.07    173.19 o
  10   2   1        4.11      273.45    178.46 o
  11   2   1      244.30      308.95    211.47 o
  12   2   1      588.04      706.76    279.94 o
   1   3   1    72048.77    76714.05    870.85 o
   2   3   1   179988.47   181852.55   1999.66 o
   3   3   1       24.90       92.64     12.67 o
   4   3   1     9960.86     9892.01    135.49 o
   5   3   1     5399.26     5499.59     98.75 o
   6   3   1     7749.06     7697.10    169.76 o
   7   3   1    13296.54    13015.61    337.38 o
   8   3   1     3337.31     3198.87    181.29 o
   9   3   1     1352.96     1320.90    183.75 o
  10   3   1     2358.25     2196.08    225.10 o
  11   3   1       36.47      -96.19    207.27 o
  12   3   1        9.98      -16.01    268.94 o
   0   4   1     1511.83     1574.12     60.73 o
   1   4   1    40676.61    44617.93    540.88 o
   2   4   1      785.97      977.00     33.86 o
   3   4   1       10.72        1.73     20.35 o
   4   4   1     1432.78     1422.18     47.75 o
   5   4   1      421.51      450.43     32.66 o
   6   4   1      384.27      297.23     80.30 o
   7   4   1     3616.39     3965.24    208.55 o
   8   4   1     1222.80     1307.76    170.58 o
   9   4   1        7.86      155.12    171.72 o
  10   4   1       60.06      -35.51    196.80 o
  11   4   1      263.59      141.86    211.82 o
   1   5   1    23240.01    23820.33    300.60 o
   2   5   1    47857.57    49818.57    606.37 o
   3   5   1     4261.13     4294.55     70.95 o
   4   5   1    26564.41    26723.61    343.78 o
   5   5   1     4119.40     4091.16     99.06 o
   6   5   1     6342.39     6316.17    157.92 o
   7   5   1     8998.47     9727.98    357.94 o
   8   5   1     5846.77     5700.05    275.87 o
   9   5   1       55.47       10.07    170.61 o
  10   5   1     2307.63     2328.89    253.45 o
  11   5   1       38.88       84.79    220.65 o
   0   6   1    80419.80    85733.29   1649.30 o
   1   6   1    27860.67    28835.55    485.53 o
   2   6   1    46556.27    47492.91    711.55 o
   3   6   1    34116.00    34368.82    454.02 o
   4   6   1    18274.66    18808.79    270.40 o
   5   6   1     4656.11     4512.17     83.10 o
   6   6   1    40888.95    39192.80    581.84 o
   7   6   1       79.90      186.31    139.19 o
   8   6   1    10129.13     9706.36    380.71 o
   9   6   1     2033.32     1946.49    220.09 o
  10   6   1      751.52      605.28    218.44 o
  11   6   1     1499.05     1797.99    279.96 o
   1   7   1    31741.66    32502.13    554.91 o
   2   7   1    10347.98    10869.89    175.09 o
   3   7   1     1466.04     1456.77     49.55 o
   4   7   1    39073.39    38193.75    490.28 o
   5   7   1     9522.66     9632.84    145.35 o
   6   7   1     3171.78     3044.52     86.46 o
   7   7   1     6137.19     5630.02    215.33 o
   8   7   1     7173.25     6937.51    348.93 o
   9   7   1      465.69      451.96    193.76 o
  10   7   1     1406.41      959.25    237.05 o
  11   7   1       53.86      100.57    232.30 o
   0   8   1       14.79      -57.00     62.92 o
   1   8   1     5801.29     5796.54    128.21 o
   2   8   1    17471.26    17729.85    366.11 o
   3   8   1     8152.38     8560.76    188.89 o
   4   8   1     3030.65     2893.26     70.29 o
   5   8   1     6830.18     6631.77    127.63 o
   6   8   1      216.79      223.65     77.39 o
   7   8   1      299.85      246.55     87.79 o
   8   8   1      704.70      905.69    190.07 o
   9   8   1      328.63      335.10    202.40 o
  10   8   1      406.87      614.90    227.74 o
  11   8   1       96.32      -15.87    246.49 o
   1   9   1    15995.50    15101.27    306.01 o
   2   9   1    33804.14    32936.75    723.34 o
   3   9   1      611.99      652.60     52.34 o
   4   9   1    42056.00    42256.50    701.14 o
   5   9   1      785.01      879.02     52.33 o
   6   9   1     7272.55     7188.85    149.87 o
   7   9   1     1209.29     1390.57    168.22 o
   8   9   1       29.37       52.65     98.82 o
   9   9   1      952.91     1000.98    223.68 o
  10   9   1     2666.38     3048.10    304.08 o
  11   9   1      413.75      229.23    262.45 o
   0  10   1   116294.08   106939.43   2676.94 o
   1  10   1     5151.98     4772.68    139.93 o
   2  10   1    21457.17    20485.35    362.80 o
   3  10   1    21559.67    21963.88    394.64 o
   4  10   1      742.89      769.40     76.49 o
   5  10   1    18328.48    17308.69    293.89 o
   6  10   1    19336.36    18808.48    347.71 o
   7  10   1      630.71      643.41    120.33 o
   8  10   1     6265.03     5915.06    222.80 o
   9  10   1     1876.57     2009.55    265.91 o
  10  10   1      372.16      303.43    254.96 o
  11  10   1      171.19       28.44    262.01 o
   1  11   1    12468.57    11439.30    257.27 o
   2  11   1    29101.18    27328.97    472.79 o
   3  11   1      467.94      422.26     66.14 o
   4  11   1     6600.35     6299.70    167.96 o
   5  11   1     3153.05     3014.91    102.83 o
   6  11   1        0.70      -55.49     72.64 o
   7  11   1     1147.62      919.64    136.70 o
   8  11   1     2007.52     1638.02    150.76 o
   9  11   1      139.28      103.73    227.66 o
  10  11   1     1541.23     1300.25    277.43 o
   0  12   1    15213.22    12942.63    406.93 o
   1  12   1     5367.48     4786.72    153.87 o
   2  12   1     1109.91      994.45     79.34 o
   3  12   1      103.41      -67.92     67.92 o
   4  12   1     1257.10     1244.16     86.44 o
   5  12   1      680.13      552.47     77.48 o
   6  12   1      929.68      652.78     92.72 o
   7  12   1     3367.32     3407.23    141.19 o
   8  12   1     1711.77     1791.58    169.10 o
   9  12   1       14.09      -23.14    225.65 o
  10  12   1      118.88     -117.79    259.66 o
   1  13   1     2069.01     1687.83     98.48 o
   2  13   1     9612.82     8512.04    198.10 o
   3  13   1     2628.51     2502.42    108.62 o
   4  13   1    25960.84    24731.47    446.99 o
   5  13   1     3094.88     3008.58    138.38 o
   6  13   1     4075.04     4218.82    152.15 o
   7  13   1     1477.33     1507.91    123.56 o
   8  13   1       98.07      -77.12    179.23 o
   9  13   1       36.15     -118.27    245.51 o
  10  13   1      913.59      537.21    285.85 o
   0  14   1    31523.46    27822.28    780.12 o
   1  14   1     2341.03     1903.17    105.75 o
   2  14   1    17058.62    15598.82    309.77 o
   3  14   1    21068.49    19215.32    366.17 o
   4  14   1     2553.39     2512.71    129.31 o
   5  14   1     2187.32     2156.77    124.27 o
   6  14   1     6026.64     5952.53    206.81 o
   7  14   1      563.06      467.56    118.92 o
   8  14   1     1107.66      759.79    213.70 o
   9  14   1     1146.59      852.97    286.27 o
   1  15   1     1488.65     1149.55    104.52 o
   2  15   1     6857.68     6275.00    178.21 o
   3  15   1      279.72       84.56     86.27 o
   4  15   1     6207.07     5528.97    191.20 o
   5  15   1     1197.62     1104.95    115.60 o
   6  15   1      247.57      336.43    123.82 o
   7  15   1      776.54      612.09    133.10 o
   8  15   1     2323.78     2301.76    218.96 o
   9  15   1      317.41       28.81    419.42 o
   0  16   1     2482.06     2506.49    199.71 o
   1  16   1     1078.86      829.06    102.67 o
   2  16   1     1611.52     1559.38    110.49 o
   3  16   1      312.44      249.69     93.51 o
   4  16   1       62.02      -18.48     89.49 o
   5  16   1      663.24      730.00    116.28 o
   6  16   1      679.16     1033.55    150.96 o
   7  16   1       95.87      257.15    134.25 o
   8  16   1      703.02      756.79    201.89 o
   9  16   1       46.51     -142.98    274.65 o
   1  17   1     3772.24     3566.58    222.46 o
   2  17   1     5829.79     5293.10    170.31 o
   3  17   1      165.60      123.13     97.40 o
   4  17   1     2598.74     2552.68    136.87 o
   5  17   1       35.25       46.43    113.65 o
   6  17   1     2574.91     2906.18    198.94 o
   7  17   1     1150.02     1688.09    241.79 o
   8  17   1      403.10      404.54    228.33 o
   0  18   1     8507.14     8276.16    466.22 o
   1  18   1     1047.34     1072.14    110.90 o
   2  18   1      605.41      535.72    106.53 o
   3  18   1     3725.94     3497.93    152.80 o
   4  18   1     1916.93     1669.19    145.35 o
   5  18   1     3913.29     4182.99    181.99 o
   6  18   1     5693.05     6548.17    368.43 o
   7  18   1      439.89      473.30    201.61 o
   8  18   1     1350.27     1371.23    234.80 o
   1  19   1      106.63      157.32    108.45 o
   2  19   1     1340.50     1316.40    128.11 o
   3  19   1       20.84       12.32    111.82 o
   4  19   1     1488.70     1233.99    150.30 o
   5  19   1     1145.16     1098.60    197.73 o
   6  19   1      650.13      492.79    174.29 o
   7  19   1       55.09      304.96    223.67 o
   0  20   1     1428.47     1732.22    310.22 o
   1  20   1        1.70       13.38    117.21 o
   2  20   1      745.72      747.52    123.09 o
   3  20   1       86.21      203.82    126.36 o
   4  20   1      971.53      870.77    151.66 o
   5  20   1      333.92      444.00    207.37 o
   6  20   1        3.58      -60.51    185.31 o
   1  21   1     1194.18     1192.49    153.35 o
   2  21   1     1198.75     1745.19    197.23 o
   3  21   1      261.32      337.83    142.22 o
   4  21   1     3722.26     4259.02    211.21 o
   5  21   1      328.81      623.81    218.19 o
   0  22   1     3205.44     3652.09    287.76 o
   1  22   1      580.94      954.63    179.66 o
   2  22   1     1137.83     1598.85    198.38 o
   3  22   1     1010.61     1293.68    192.89 o
   4  22   1      450.50      115.61    201.59 o
   1  23   1       93.18      529.07    184.41 o
   2  23   1      728.49     1457.14    278.06 o
   3  23   1      116.17      336.82    656.36 o
   0  24   1      256.52     1687.03    355.57 o
   1  24   1        1.50     1322.29    325.36 o
   1   0   2    64656.17    65369.15    892.90 o
   2   0   2   103673.41   104327.89   1556.74 o
   3   0   2   153472.67   155496.94   2907.38 o
   4   0   2      208.96      342.54     40.63 o
   5   0   2    13902.55    13568.89    277.32 o
   6   0   2     3658.13     3792.65    134.98 o
   7   0   2      157.61      111.79    110.44 o
   8   0   2      530.35      283.36    134.53 o
   9   0   2    12426.57    11727.17    416.50 o
  10   0   2      621.71      757.55    211.54 o
  11   0   2     2273.21     2540.74    371.66 o
  12   0   2      141.45      524.23    457.89 o
   1   1   2   127443.50   127806.28   1259.08 o
   2   1   2    19452.27    21335.14    234.85 o
   3   1   2    65729.68    68203.36    775.33 o
   4   1   2    21257.08    21975.50    291.14 o
   5   1   2    37655.25    38451.78    592.24 o
   6   1   2     3428.77     3407.23     92.06 o
   7   1   2    22887.83    22127.64    442.58 o
   8   1   2       46.64       11.87     89.91 o
   9   1   2      352.05      276.31    120.45 o
  10   1   2      764.50     1000.46    155.90 o
  11   1   2      128.34      435.45    206.91 o
  12   1   2      254.71     1049.53    519.21 o
   0   2   2      130.66      325.62     49.44 o
   1   2   2      414.13      438.02     19.18 o
   2   2   2    19881.26    21257.18    228.90 o
   3   2   2      123.72      214.83     15.51 o
   4   2   2     3066.42     3111.75     49.33 o
   5   2   2     7623.18     7873.89    137.53 o
   6   2   2       14.62       39.48     47.32 o
   7   2   2        4.06        2.28     78.76 o
   8   2   2     2020.92     2022.15    128.42 o
   9   2   2        8.11      132.00    120.73 o
  10   2   2       81.97       73.05    157.64 o
  11   2   2      179.68      389.20    247.39 o
  12   2   2       11.60      388.17    281.00 o
   1   3   2   139273.81   142025.58   1648.47 o
   2   3   2    19635.88    20771.41    230.76 o
   3   3   2       86.65      198.21     22.88 o
   4   3   2    10868.34    10520.62    147.70 o
   5   3   2    13420.60    13951.59    209.52 o
   6   3   2      975.39     1107.45     59.16 o
   7   3   2    14724.96    15457.69    385.43 o
   8   3   2      565.54      501.49    113.39 o
   9   3   2     5385.92     5460.03    245.78 o
  10   3   2      799.89      767.22    204.91 o
  11   3   2      519.02      584.99    215.46 o
  12   3   2      127.97      370.15    275.16 o
   0   4   2    31436.86    33287.93    559.98 o
   1   4   2    29036.99    30187.09    359.82 o
   2   4   2     3419.28     3513.27     52.83 o
   3   4   2   135456.06   136116.39   1678.75 o
   4   4   2     5880.10     5841.75     94.99 o
   5   4   2    38554.22    38634.66    566.36 o
   6   4   2    10478.69    10335.94    206.08 o
   7   4   2     4076.61     4148.18    210.01 o
   8   4   2     1158.40      924.97    255.41 o
   9   4   2     6725.90     6347.94    304.75 o
  10   4   2       47.44      131.66    187.06 o
  11   4   2     1751.28     1571.51    252.21 o
   1   5   2   157331.48   166760.92   2253.27 o
   2   5   2    12675.59    12917.27    187.96 o
   3   5   2      345.98      488.24     31.68 o
   4   5   2    10293.72    10305.27    145.21 o
   5   5   2     7723.64     7731.99    152.10 o
   6   5   2     3131.02     3229.24    108.70 o
   7   5   2    16855.78    15564.90    489.93 o
   8   5   2      927.64      750.45    182.28 o
   9   5   2     2298.05     2460.99    224.02 o
  10   5   2      796.89      674.94    214.49 o
  11   5   2      585.36      309.29    234.87 o
   0   6   2    18443.76    20207.18    378.85 o
   1   6   2     8816.52     9063.80    147.79 o
   2   6   2     9219.69     8900.35    169.91 o
   3   6   2     2216.92     2336.01     73.71 o
   4   6   2      743.78      793.56     41.10 o
   5   6   2     1105.52     1310.01     39.49 o
   6   6   2     2980.16     3009.92     85.63 o
   7   6   2     6654.75     6915.47    194.13 o
   8   6   2      267.13      297.88    166.91 o
   9   6   2      132.29      333.36    191.66 o
  10   6   2      854.31      625.55    219.38 o
  11   6   2      727.95      812.57    250.33 o
   1   7   2    42521.48    44131.84    754.31 o
   2   7   2    14080.56    14635.29    267.01 o
   3   7   2     1173.07     1111.79     51.63 o
   4   7   2     4012.25     4164.29     79.96 o
   5   7   2    10995.09    11291.37    165.13 o
   6   7   2      751.63      764.64     55.51 o
   7   7   2    17957.99    17907.84    425.77 o
   8   7   2      249.91      180.50    168.69 o
   9   7   2      786.58      702.76    197.26 o
  10   7   2      580.18      790.43    225.06 o
  11   7   2       64.45       47.98    238.89 o
   0   8   2    23498.36    23907.22    639.45 o
   1   8   2    38475.42    38756.08    646.94 o
   2   8   2      218.11      188.77     38.65 o
   3   8   2    81365.28    84035.20   1360.57 o
   4   8   2     3591.25     3788.70     80.40 o
   5   8   2    31410.48    30633.21    433.13 o
   6   8   2    10739.32    10419.43    222.95 o
   7   8   2      308.63      229.20     91.28 o
   8   8   2     2280.72     2321.80    143.95 o
   9   8   2     5871.66     5911.90    420.35 o
  10   8   2       37.17      -91.36    336.33 o
  11   8   2     1789.46     2057.37    299.47 o
   1   9   2    31364.10    30229.46    534.03 o
   2   9   2     1775.27     1893.70     67.19 o
   3   9   2      714.91      747.27     53.05 o
   4   9   2    12036.11    11962.91    201.54 o
   5   9   2    23169.75    23294.68    318.95 o
   6   9   2        0.95      -49.62     49.62 o
   7   9   2     5466.42     4948.76    195.65 o
   8   9   2      382.66      337.65     97.63 o
   9   9   2      315.00       11.78    201.14 o
  10   9   2      412.17       94.79    232.70 o
  11   9   2      656.73      504.60    274.81 o
   0  10   2    17679.56    17134.76    494.07 o
   1  10   2     1029.85      947.09     69.03 o
   2  10   2     5073.91     4710.43    132.32 o
   3  10   2     2591.34     2723.81     99.95 o
   4  10   2     5188.86     5195.12    116.43 o
   5  10   2     5556.90     5605.51    135.67 o
   6  10   2      362.75      107.84     68.99 o
   7  10   2     1397.93     1283.00    134.06 o
   8  10   2     1077.75      922.05    161.61 o
   9  10   2      233.42      106.80    209.28 o
  10  10   2      321.69      386.77    251.13 o
  11  10   2      253.28      420.13    401.06 o
   1  11   2    24117.40    22586.43    419.53 o
   2  11   2     3404.03     3332.21    113.85 o
   3  11   2     3214.43     3092.01    105.02 o
   4  11   2     4799.15     4965.50    132.67 o
   5  11   2     9445.85     9211.17    188.73 o
   6  11   2       60.88      -40.47     73.43 o
   7  11   2     5423.41     5697.78    232.37 o
   8  11   2      200.17      174.46    145.28 o
   9  11   2     1932.64     2023.11    267.53 o
  10  11   2      188.71      110.80    251.87 o
   0  12   2    24571.91    21881.77    619.45 o
   1  12   2    18637.36    17529.20    343.15 o
   2  12   2    18134.32    16441.86    326.43 o
   3  12   2    51846.76    47991.57    796.24 o
   4  12   2       24.51       19.23     70.81 o
   5  12   2    11200.19    10870.65    217.33 o
   6  12   2     2273.87     2213.00    113.12 o
   7  12   2      162.75       57.11    111.91 o
   8  12   2     1893.88     1718.13    181.08 o
   9  12   2     4542.78     3751.49    332.10 o
  10  12   2        7.36     -265.75    288.90 o
   1  13   2     9691.54     9148.84    216.75 o
   2  13   2     4028.13     3739.39    125.84 o
   3  13   2      498.22      474.14     80.01 o
   4  13   2      626.13      563.30     84.94 o
   5  13   2     5985.55     5620.40    158.92 o
   6  13   2       95.20      -34.38     89.54 o
   7  13   2     6238.04     5602.80    228.99 o
   8  13   2      526.00      236.20    158.31 o
   9  13   2      439.00       28.68    248.74 o
  10  13   2      138.64      -99.62    280.73 o
   0  14   2      424.46      241.55    130.94 o
   1  14   2      115.57      -40.66     74.45 o
   2  14   2       26.85      -42.12     76.76 o
   3  14   2       75.73      -20.94    100.29 o
   4  14   2        8.17      -81.53     81.53 o
   5  14   2     2396.99     2618.36    137.46 o
   6  14   2       58.82      121.23    111.56 o
   7  14   2     1835.88     1741.72    139.01 o
   8  14   2      345.62       14.58    167.21 o
   9  14   2        6.95     -240.77    259.85 o
   1  15   2    15727.87    13917.80    301.32 o
   2  15   2     1158.41     1000.08    111.74 o
   3  15   2      228.87       -0.89     82.08 o
   4  15   2      878.75      787.24     98.88 o
   5  15   2     1041.40     1138.02    115.92 o
   6  15   2       65.75      150.01    120.97 o
   7  15   2     4909.67     5069.44    223.57 o
   8  15   2      468.48      358.65    180.22 o
   9  15   2      848.17      379.55    284.66 o
   0  16   2     6965.50     6798.45    263.35 o
   1  16   2      658.25      512.29     98.04 o
   2  16   2     1572.56     1410.60    107.15 o
   3  16   2    22646.35    21078.48    403.17 o
   4  16   2      450.20      363.61     98.55 o
   5  16   2    10253.76     9914.87    296.79 o
   6  16   2     1171.00     1510.37    172.50 o
   7  16   2     1105.74     1507.98    175.88 o
   8  16   2     1050.42     1174.16    211.53 o
   9  16   2     1419.94     1281.77    310.57 o
   1  17   2     3684.47     3503.76    163.25 o
   2  17   2       82.72       74.79     97.11 o
   3  17   2     1680.64     1543.61    116.77 o
   4  17   2      195.41      135.87    102.55 o
   5  17   2     3207.13     3288.55    160.39 o
   6  17   2     1040.64     1081.26    154.28 o
   7  17   2      354.53      839.21    167.68 o
   8  17   2      755.47      921.38    216.38 o
   0  18   2       33.15       75.40    135.03 o
   1  18   2        0.88       15.18    116.11 o
   2  18   2       10.75      -37.37    100.16 o
   3  18   2      136.77      194.75    109.66 o
   4  18   2        4.84     -117.07    117.07 o
   5  18   2      583.42      610.41    130.10 o
   6  18   2       29.60      216.41    214.94 o
   7  18   2      840.27     1111.12    215.42 o
   8  18   2       72.90      172.54    208.89 o
   1  19   2     5271.04     4887.65    185.89 o
   2  19   2      787.49      851.44    117.47 o
   3  19   2     1224.40     1413.57    126.31 o
   4  19   2     1924.29     1954.90    184.09 o
   5  19   2      869.83      942.62    174.12 o
   6  19   2      227.01      282.74    197.38 o
   7  19   2     2112.94     2384.26    269.93 o
   0  20   2      471.13      129.75    208.16 o
   1  20   2     4878.74     5038.73    243.24 o
   2  20   2       18.31      309.64    127.74 o
   3  20   2     4456.74     4259.05    175.69 o
   4  20   2       97.95      144.45    140.09 o
   5  20   2     1261.45     1732.01    226.17 o
   6  20   2     1639.09     2368.50    316.08 o
   1  21   2      182.83      574.83    134.07 o
   2  21   2      654.31      958.87    141.64 o
   3  21   2      127.39      376.96    142.53 o
   4  21   2       29.85       28.16    150.47 o
   5  21   2     2434.26     3227.80    333.56 o
   0  22   2      988.50     1383.00    267.58 o
   1  22   2       85.50      481.42    151.94 o
   2  22   2      155.62      341.51    148.38 o
   3  22   2       12.79      107.40    164.40 o
   4  22   2      253.24      277.75    201.22 o
   1  23   2     2192.06     2992.12    312.17 o
   2  23   2      365.32     1082.38    254.43 o
   3  23   2      319.38      659.99    554.35 o
   0  24   2      587.08     2128.27    523.33 o
   1  24   2       89.27      628.09    321.12 o
   1   1   3   120213.36   125113.73   1283.05 o
   2   1   3      236.13      276.97     12.16 o
   3   1   3       97.05      141.04     11.10 o
   4   1   3      276.13      421.59     18.16 o
   5   1   3    26457.02    26959.93    387.25 o
   6   1   3      492.63      504.58     40.69 o
   7   1   3    15840.48    15536.86    330.97 o
   8   1   3       59.99      123.07     98.02 o
   9   1   3     2316.62     2295.38    146.45 o
  10   1   3      316.89      300.90    157.94 o
  11   1   3      456.84      411.94    198.01 o
  12   1   3       22.90      323.52    326.78 o
   0   2   3    44391.30    46811.83    827.37 o
   1   2   3    59126.33    63780.79    659.19 o
   2   2   3     5772.00     6478.52     75.21 o
   3   2   3   210785.13   210077.38   2309.23 o
   4   2   3     2476.37     2334.13     44.45 o
   5   2   3    78611.94    77113.19   1111.93 o
   6   2   3     5064.63     5207.07    119.43 o
   7   2   3      314.98      316.81     86.26 o
   8   2   3     2213.35     2075.08    142.27 o
   9   2   3     8935.36     8872.74    291.83 o
  10   2   3      376.85      490.42    168.62 o
  11   2   3     3109.24     3444.80    323.68 o
  12   2   3       53.49       -7.03    326.72 o
   1   3   3    53724.82    56413.75    626.08 o
   2   3   3     1043.84     1128.45     24.48 o
   3   3   3       55.11       94.55     17.45 o
   4   3   3     7024.34     7207.50    111.36 o
   5   3   3    31416.83    31438.93    429.62 o
   6   3   3     1211.77     1327.97     49.47 o
   7   3   3    16618.96    16179.95    397.86 o
   8   3   3      903.02     1001.64    124.25 o
   9   3   3      191.34      331.32    143.90 o
  10   3   3      375.13      680.80    251.20 o
  11   3   3      708.71     1162.60    233.72 o
   0   4   3     5911.19     6256.68    122.79 o
   1   4   3     4184.34     4467.74     77.01 o
   2   4   3     3150.06     3279.10     48.78 o
   3   4   3     2322.92     2565.57     51.17 o
   4   4   3      267.03      276.82     20.45 o
   5   4   3       79.34       58.55     29.52 o
   6   4   3     6107.02     5887.83    114.82 o
   7   4   3      332.23      341.20     96.52 o
   8   4   3      131.90      177.88    146.66 o
   9   4   3       63.92       62.60    167.37 o
  10   4   3      393.46      273.95    196.29 o
  11   4   3       22.50     -122.68    211.65 o
   1   5   3   129245.71   134345.52   1866.27 o
   2   5   3      507.93      593.45     28.62 o
   3   5   3     9807.13    10252.40    144.12 o
   4   5   3    19642.32    19814.11    269.83 o
   5   5   3    14989.61    14905.51    248.96 o
   6   5   3     1930.47     2041.64     60.97 o
   7   5   3    24331.69    24503.18    703.36 o
   8   5   3      288.38      300.53    148.09 o
   9   5   3     1716.03     1814.36    215.11 o
  10   5   3      553.88      486.58    201.87 o
  11   5   3        3.19     -156.84    220.82 o
   0   6   3    52844.10    59001.00   1290.91 o
   1   6   3    26914.27    27643.08    461.34 o
   2   6   3     6288.26     6423.21    107.06 o
   3   6   3   163791.27   164658.92   2100.12 o
   4   6   3        7.02       12.41     25.70 o
   5   6   3    31445.40    30845.12    397.48 o
   6   6   3      111.15        8.85     35.91 o
   7   6   3      362.66      530.38     67.64 o
   8   6   3      312.81      349.34    157.74 o
   9   6   3     9058.64     8541.89    375.94 o
  10   6   3       31.74     -131.06    193.67 o
  11   6   3     3051.77     3151.60    301.14 o
   1   7   3    45490.21    47075.13    688.59 o
   2   7   3     1131.64     1185.49     47.70 o
   3   7   3       16.20        4.84     30.87 o
   4   7   3     2139.24     2266.71     58.51 o
   5   7   3    22655.77    22818.75    304.96 o
   6   7   3        7.09      -50.39     50.39 o
   7   7   3    10622.33     9688.42    267.20 o
   8   7   3      241.95      281.04    182.46 o
   9   7   3       42.83       -8.30    182.76 o
  10   7   3      204.29      128.70    209.51 o
  11   7   3     1010.55      475.01    257.18 o
   0   8   3    18231.74    19328.98    527.27 o
   1   8   3     5418.12     6045.99    132.08 o
   2   8   3     8206.53     7889.50    150.26 o
   3   8   3     1303.91     1370.62     55.52 o
   4   8   3      142.31      137.29     39.37 o
   5   8   3     1336.08     1586.64     72.56 o
   6   8   3     1136.36     1156.12     87.40 o
   7   8   3      602.42      539.90     99.37 o
   8   8   3      768.72      737.95    131.20 o
   9   8   3      200.02      363.68    195.75 o
  10   8   3       70.50      212.49    228.59 o
  11   8   3      100.37      111.21    252.47 o
   1   9   3    98026.92    96765.75   1617.80 o
   2   9   3    12875.57    12934.14    228.33 o
   3   9   3     1429.41     1586.99     77.02 o
   4   9   3       37.91      -43.13     43.13 o
   5   9   3     4163.72     4220.13    100.61 o
   6   9   3      432.46      321.89     76.12 o
   7   9   3    11963.52    12139.04    334.02 o
   8   9   3      463.08      411.20    136.75 o
   9   9   3     6193.70     6453.73    355.68 o
  10   9   3     1051.09      961.94    547.05 o
  11   9   3      118.16      189.57    262.24 o
   0  10   3     4466.48     4669.09    197.56 o
   1  10   3    30784.08    30614.42    543.21 o
   2  10   3      499.75      468.57     60.94 o
   3  10   3    59138.09    59589.52    880.17 o
   4  10   3       45.37       -3.59     50.89 o
   5  10   3    22743.36    21698.96    353.65 o
   6  10   3     3179.05     3183.21    127.60 o
   7  10   3     1048.72      886.00    127.03 o
   8  10   3       32.38      -21.36    112.22 o
   9  10   3     6466.61     6917.45    382.14 o
  10  10   3      340.94       66.28    234.18 o
   1  11   3    26220.87    26312.88    479.12 o
   2  11   3     2275.02     2235.95     94.58 o
   3  11   3      194.08      235.87     62.77 o
   4  11   3      352.61      273.09     59.09 o
   5  11   3    11839.08    11093.22    214.38 o
   6  11   3        0.31      -73.29     73.29 o
   7  11   3     5440.83     5190.24    219.49 o
   8  11   3       14.27     -124.39    124.39 o
   9  11   3        8.98      -22.67    226.38 o
  10  11   3      179.95      370.84    255.61 o
   0  12   3      383.86      239.51    108.31 o
   1  12   3      177.76       57.82     66.96 o
   2  12   3     2898.29     3008.98    112.38 o
   3  12   3       64.55      -69.01     69.01 o
   4  12   3        3.80       29.51     68.19 o
   5  12   3     3232.85     3265.72    112.50 o
   6  12   3      643.15      581.51     92.05 o
   7  12   3     1479.63     1278.59    106.56 o
   8  12   3      155.68      222.09    144.20 o
   9  12   3      196.15      342.86    254.71 o
  10  12   3       16.60     -254.25    254.25 o
   1  13   3    23548.71    21709.03    414.02 o
   2  13   3       26.72      -49.89     74.17 o
   3  13   3    11700.16    10973.11    253.18 o
   4  13   3     6100.03     5795.61    161.92 o
   5  13   3     8602.97     8313.78    199.85 o
   6  13   3       77.91       80.67     96.72 o
   7  13   3     9415.32     9069.19    256.97 o
   8  13   3      197.41      204.54    157.33 o
   9  13   3     1301.29     1108.11    276.96 o
  10  13   3        9.91     -264.17    264.17 o
   0  14   3       30.98      -76.90     98.85 o
   1  14   3    10223.60    10042.58    236.10 o
   2  14   3     1400.85     1507.87    129.08 o
   3  14   3    33264.32    31570.59    616.02 o
   4  14   3     1070.94     1020.82     96.28 o
   5  14   3     5519.67     5649.87    175.97 o
   6  14   3       28.73     -108.25    108.25 o
   7  14   3      113.18      110.74    112.59 o
   8  14   3      195.88       11.54    167.23 o
   9  14   3     3372.65     3237.49    341.39 o
   1  15   3    11260.41    10515.39    249.83 o
   2  15   3      132.97      100.79     86.78 o
   3  15   3       70.57       31.01     85.65 o
   4  15   3      667.27      469.98     96.60 o
   5  15   3     4824.88     4745.13    169.42 o
   6  15   3        0.26       97.52    119.91 o
   7  15   3     2447.95     2824.08    211.39 o
   8  15   3      272.42      131.06    178.91 o
   9  15   3       54.97       34.58    272.80 o
   0  16   3       49.84      100.03    119.23 o
   1  16   3       44.83      -89.74     89.74 o
   2  16   3     2605.20     2536.90    196.78 o
   3  16   3      495.87      416.82     98.47 o
   4  16   3      368.35      377.14     98.75 o
   5  16   3      987.20     1067.71    120.37 o
   6  16   3      232.17      383.38    134.40 o
   7  16   3     2360.63     2165.54    228.41 o
   8  16   3       22.92     -233.29    233.29 o
   9  16   3       11.10     -391.26    411.03 o
   1  17   3    12409.69    11521.35    278.33 o
   2  17   3     2582.67     2442.95    131.14 o
   3  17   3      188.94      175.93    100.67 o
   4  17   3       24.81       28.54    100.68 o
   5  17   3      831.86      834.54    126.44 o
   6  17   3      784.95      837.80    146.71 o
   7  17   3     5179.64     6108.10    244.02 o
   8  17   3       74.04      202.50    201.97 o
   0  18   3       45.40     -117.94    158.96 o
   1  18   3     2123.69     2164.48    138.07 o
   2  18   3      568.49      726.76    139.04 o
   3  18   3    10153.09     9699.61    257.45 o
   4  18   3      309.93      502.71    132.38 o
   5  18   3     4115.24     4198.54    198.39 o
   6  18   3       52.05      193.18    147.85 o
   7  18   3      831.27      914.51    186.32 o
   8  18   3       80.00       72.38    478.73 o
   1  19   3     2503.91     2435.81    189.55 o
   2  19   3      703.60      784.11    116.45 o
   3  19   3       21.38       72.31    108.27 o
   4  19   3      775.71      679.68    141.53 o
   5  19   3     3106.18     3487.37    232.44 o
   6  19   3      113.35      402.29    162.22 o
   7  19   3      765.86      712.69    229.90 o
   0  20   3       36.42      -90.78    188.24 o
   1  20   3       12.21      198.92    136.68 o
   2  20   3        2.26      292.43    126.87 o
   3  20   3      241.74      428.51    126.73 o
   4  20   3        9.10      -62.26    137.71 o
   5  20   3     1715.57     2143.23    370.28 o
   6  20   3       83.47      232.84    169.54 o
   1  21   3     2790.76     3253.95    175.82 o
   2  21   3        7.91      347.09    131.28 o
   3  21   3      667.49     1044.95    156.77 o
   4  21   3       51.96      147.73    155.60 o
   5  21   3     1037.44     1978.44    467.81 o
   0  22   3        9.74      634.17    392.09 o
   1  22   3     1194.77     1554.41    243.88 o
   2  22   3        1.48      224.18    150.46 o
   3  22   3     3303.72     3768.83    221.75 o
   4  22   3       11.79       12.21    195.20 o
   1  23   3      656.14     1258.87    200.98 o
   2  23   3      181.39      898.91    284.34 o
   3  23   3      182.01      221.74    353.05 o
   0  24   3      319.82     1953.84    547.89 o
   0   0   4   180405.97   188093.31   5388.09 o
   1   0   4    11376.49    12673.36    193.18 o
   2   0   4     1608.57     2346.37     45.69 o
   3   0   4   176606.09   173126.25   2566.37 o
   4   0   4     6852.43     7282.85    137.11 o
   5   0   4    76630.20    76203.53   1558.47 o
   6   0   4    23260.14    23204.40    504.73 o
   7   0   4     1229.00     1122.66    151.38 o
   8   0   4    13509.42    13210.46    495.44 o
   9   0   4     4166.52     4068.28    267.22 o
  10   0   4        0.32       82.23    230.93 o
  11   0   4     2415.80     2664.70    360.03 o
  12   0   4      935.76     1490.21    498.05 o
   1   1   4    91574.88    94842.63   1016.49 o
   2   1   4    26110.79    26722.46    279.46 o
   3   1   4      787.85     1005.25     26.77 o
   4   1   4    46008.37    46045.71    527.63 o
   5   1   4     4405.51     4438.13     93.88 o
   6   1   4      168.77      176.26     41.76 o
   7   1   4     4142.56     4079.52    148.30 o
   8   1   4     4908.33     4594.03    170.50 o
   9   1   4      651.32      568.51    130.67 o
  10   1   4      720.73      535.18    161.77 o
  11   1   4     1397.56     1329.48    223.17 o
  12   1   4      185.37      435.68    316.85 o
   0   2   4    11448.66    12572.68    215.04 o
   1   2   4    14154.05    14834.14    161.07 o
   2   2   4     4986.25     5136.46     59.46 o
   3   2   4      914.45      980.90     22.77 o
   4   2   4     9795.02    10267.68    138.97 o
   5   2   4      455.41      532.46     31.48 o
   6   2   4      502.44      585.14     49.88 o
   7   2   4       35.60       11.19     88.30 o
   8   2   4      166.97      327.68    109.34 o
   9   2   4       22.60       35.91    125.30 o
  10   2   4       36.29       68.61    151.87 o
  11   2   4       10.52      109.73    429.93 o
  12   2   4      238.76      553.99    500.92 o
   1   3   4    43690.24    45676.98    507.69 o
   2   3   4    71306.45    75715.44    817.04 o
   3   3   4     5130.31     5198.35     71.23 o
   4   3   4    20210.66    20678.15    267.78 o
   5   3   4    16583.49    16609.55    237.15 o
   6   3   4     2051.95     2245.49     73.05 o
   7   3   4    12194.18    11891.88    316.26 o
   8   3   4       56.81       20.95    103.69 o
   9   3   4      316.88      442.21    134.66 o
  10   3   4     2650.86     2558.25    238.58 o
  11   3   4       10.03      196.41    236.64 o
   0   4   4    48380.18    51386.23    810.30 o
   1   4   4    63567.86    69529.95    812.44 o
   2   4   4    96632.86   101328.01   1212.53 o
   3   4   4   120222.76   121943.99   1461.63 o
   4   4   4     1844.05     1967.84     44.83 o
   5   4   4    30002.88    29216.31    438.02 o
   6   4   4    24235.07    24654.21    346.30 o
   7   4   4      627.73      668.17    103.97 o
   8   4   4     3955.90     4000.92    201.41 o
   9   4   4     6087.61     5964.54    440.69 o
  10   4   4        0.26      -23.81    186.02 o
  11   4   4     2507.83     2885.06    283.16 o
   1   5   4    14872.37    15763.67    224.37 o
   2   5   4    82307.20    84876.48   1051.51 o
   3   5   4     3136.00     3297.73     60.80 o
   4   5   4     5620.26     5491.90     96.70 o
   5   5   4    14298.59    13914.03    197.39 o
   6   5   4     2031.29     2095.19     62.65 o
   7   5   4     3951.22     3881.72    216.47 o
   8   5   4     1342.95     1341.99    178.42 o
   9   5   4      571.89      360.72    179.31 o
  10   5   4     2438.01     2647.30    258.22 o
  11   5   4      706.66      351.92    232.35 o
   0   6   4      500.75      608.50     42.85 o
   1   6   4      116.12      159.16     27.68 o
   2   6   4     5991.44     6152.22    119.60 o
   3   6   4     1831.41     1933.62     62.42 o
   4   6   4      515.73      532.77     34.42 o
   5   6   4       98.30      109.25     32.27 o
   6   6   4      485.32      449.02     51.21 o
   7   6   4      195.88      116.86     62.84 o
   8   6   4      311.88      566.48    197.19 o
   9   6   4       29.42       90.62    180.77 o
  10   6   4      394.51      366.00    209.30 o
  11   6   4       42.77       55.69    228.79 o
   1   7   4    65754.60    66238.16   1000.45 o
   2   7   4    15920.03    15836.50    257.87 o
   3   7   4      189.25      125.00     35.23 o
   4   7   4    21540.32    21724.13    291.74 o
   5   7   4     7204.79     7235.90    119.16 o
   6   7   4     3678.24     3736.12    114.05 o
   7   7   4    13465.37    13235.82    336.52 o
   8   7   4     1657.26     1617.03    194.73 o
   9   7   4     4041.98     4156.03    277.35 o
  10   7   4      637.54      830.17    235.78 o
  11   7   4        3.53       71.33    334.54 o
   0   8   4    93170.20    94798.91   2124.35 o
   1   8   4     8123.98     8083.71    168.90 o
   2   8   4    27680.01    28022.73    443.56 o
   3   8   4    68209.26    68444.48    945.83 o
   4   8   4      479.42      413.31     42.27 o
   5   8   4    20731.94    20439.26    302.50 o
   6   8   4    13223.45    12776.00    229.58 o
   7   8   4      798.08      976.66    137.93 o
   8   8   4     3024.30     2848.54    252.44 o
   9   8   4     3822.90     3925.36    287.97 o
  10   8   4        4.47      246.66    223.82 o
  11   8   4      917.04      782.35    272.79 o
   1   9   4    11774.70    11756.05    234.32 o
   2   9   4     6535.52     6579.00    145.31 o
   3   9   4     1379.56     1397.84     61.46 o
   4   9   4    27331.06    26907.71    498.85 o
   5   9   4     6003.72     5769.10    109.23 o
   6   9   4      860.78     1014.86     76.30 o
   7   9   4     4465.42     3959.33    178.26 o
   8   9   4     1704.84     1625.59    123.91 o
   9   9   4       49.82     -192.44    199.19 o
  10   9   4      435.41      480.77    238.91 o
  11   9   4      893.58      808.49    285.49 o
   0  10   4      251.29      395.26     77.69 o
   1  10   4     1706.14     1772.07     80.71 o
   2  10   4     1779.88     2001.99     84.63 o
   3  10   4      881.98      760.38     61.23 o
   4  10   4       18.26       10.54     50.36 o
   5  10   4     1127.12     1089.12     72.91 o
   6  10   4     1618.57     1927.32     94.61 o
   7  10   4      136.27       18.63    109.52 o
   8  10   4      331.50      271.09    118.82 o
   9  10   4      213.63      391.72    214.79 o
  10  10   4      481.02      332.85    243.34 o
   1  11   4    44214.35    43164.53    751.67 o
   2  11   4     5860.32     5786.98    172.89 o
   3  11   4     3349.57     3366.69    118.95 o
   4  11   4    14016.88    13482.24    322.79 o
   5  11   4     3999.56     4072.79    117.87 o
   6  11   4     1307.58     1415.78     94.99 o
   7  11   4     9753.04     9772.27    273.51 o
   8  11   4      188.74      118.20    130.02 o
   9  11   4     3757.48     3801.27    438.49 o
  10  11   4     1342.76     1604.53    298.08 o
   0  12   4    26686.03    25739.42    633.63 o
   1  12   4    10175.73    10138.44    223.78 o
   2  12   4      867.08      927.64     79.85 o
   3  12   4    19226.78    18687.78    345.56 o
   4  12   4     8484.97     8222.07    185.82 o
   5  12   4     3501.93     3489.79    115.44 o
   6  12   4     7867.07     7656.92    198.82 o
   7  12   4      460.42      258.86     93.13 o
   8  12   4     4716.71     4742.85    229.90 o
   9  12   4     3090.21     3117.74    317.63 o
  10  12   4       10.44     -224.07    254.43 o
   1  13   4     7805.00     8033.46    200.53 o
   2  13   4     5131.85     4937.91    151.08 o
   3  13   4      241.53      226.70     75.66 o
   4  13   4     3189.13     3213.52    116.89 o
   5  13   4     7924.24     7445.20    187.44 o
   6  13   4        9.57      -45.56     93.76 o
   7  13   4     1718.22     1758.37    128.47 o
   8  13   4     3773.52     3395.40    213.96 o
   9  13   4       28.34      -73.30    251.29 o
  10  13   4      357.12      431.21    292.26 o
   0  14   4     3299.43     3127.91    167.32 o
   1  14   4      338.49      299.69     81.87 o
   2  14   4     2479.62     2548.02    118.92 o
   3  14   4      181.29      166.23     82.68 o
   4  14   4     1508.52     1471.13    102.57 o
   5  14   4      105.83      210.33     94.77 o
   6  14   4      189.33      147.33    116.38 o
   7  14   4     2186.70     2240.86    197.66 o
   8  14   4      628.93      679.09    179.21 o
   9  14   4        3.73     -205.48    257.69 o
   1  15   4    11701.16    11568.67    264.81 o
   2  15   4     5669.95     5416.05    171.60 o
   3  15   4     5265.52     5054.26    156.71 o
   4  15   4     4842.94     5009.93    161.61 o
   5  15   4     3793.42     3926.51    156.37 o
   6  15   4     2780.79     2992.31    168.62 o
   7  15   4     4825.69     5269.08    237.69 o
   8  15   4        5.18      -13.92    175.77 o
   9  15   4      996.76      644.08    523.97 o
   0  16   4     7743.17     7638.82    360.92 o
   1  16   4     3132.59     3077.58    125.16 o
   2  16   4     6425.86     6152.75    187.82 o
   3  16   4     5983.01     5904.59    178.31 o
   4  16   4      715.02      744.03    103.19 o
   5  16   4     1538.55     1531.79    156.94 o
   6  16   4     6371.05     6600.45    244.69 o
   7  16   4      682.51      644.59    142.72 o
   8  16   4      523.03      381.07    194.90 o
   1  17   4     4491.62     4809.79    174.24 o
   2  17   4     4918.60     4958.87    192.69 o
   3  17   4       58.20      154.92     98.73 o
   4  17   4      962.12      911.17    115.72 o
   5  17   4     1889.86     1939.77    144.28 o
   6  17   4       16.95       56.04    137.90 o
   7  17   4     1767.97     1730.76    171.32 o
   8  17   4      127.25      371.97    199.24 o
   0  18   4      589.50      427.35    170.39 o
   1  18   4       82.17       97.17    103.92 o
   2  18   4     1376.50     1544.76    122.66 o
   3  18   4      692.85      514.90    113.46 o
   4  18   4      272.24      338.90    127.84 o
   5  18   4     2113.89     2051.73    155.30 o
   6  18   4      241.01      403.02    167.14 o
   7  18   4      708.74      628.61    182.53 o
   1  19   4     5088.99     5449.62    238.06 o
   2  19   4      455.75      778.59    128.58 o
   3  19   4       18.08      -25.72    113.94 o
   4  19   4     2581.15     2699.59    172.40 o
   5  19   4      185.43       88.25    133.70 o
   6  19   4      377.12      394.78    179.78 o
   7  19   4     1471.24     1480.37    315.68 o
   0  20   4    12113.84    11728.37    633.42 o
   1  20   4      326.92      371.35    134.05 o
   2  20   4     1144.91     1488.67    185.15 o
   3  20   4     3478.59     3838.58    186.19 o
   4  20   4       58.01      -80.84    165.13 o
   5  20   4      868.38     1225.02    279.27 o
   6  20   4      453.98      550.26    173.49 o
   1  21   4     1067.62     1549.66    165.16 o
   2  21   4      110.68      436.92    136.25 o
   3  21   4       97.03      262.62    160.36 o
   4  21   4      982.29     1126.82    178.07 o
   5  21   4     1054.93     1664.26    222.97 o
   0  22   4       98.08      616.66    462.46 o
   1  22   4      245.44      612.18    144.19 o
   2  22   4       94.43      345.43    174.34 o
   3  22   4      184.00      290.32    206.84 o
   4  22   4      170.56      -38.58    223.89 o
   1  23   4      723.12     1129.82    174.08 o
   2  23   4      496.51     1158.38    297.70 o
   3  23   4      533.27      754.52    280.98 o
   1   1   5    13029.38    14097.41    164.52 o
   2   1   5    71155.38    74124.92    798.36 o
   3   1   5     5969.63     6286.82     75.05 o
   4   1   5    94357.05    94647.34   1135.29 o
   5   1   5       73.24       59.46     26.48 o
   6   1   5     3139.95     3283.84     82.33 o
   7   1   5     3434.64     3199.01    131.29 o
   8   1   5     1403.25     1470.61    132.92 o
   9   1   5       32.99      -65.95    125.19 o
  10   1   5     4084.87     4173.06    230.25 o
  11   1   5      117.63       17.24    222.55 o
   0   2   5   184929.25   192467.44   3570.91 o
   1   2   5     7679.89     8363.88     96.58 o
   2   2   5    20595.78    21306.33    229.90 o
   3   2   5    24140.81    24356.28    284.16 o
   4   2   5    25277.73    25817.62    329.41 o
   5   2   5     5535.25     5496.24     92.16 o
   6   2   5    53467.14    52769.18    849.00 o
   7   2   5      519.81      385.52     94.87 o
   8   2   5    12000.07    11669.34    325.86 o
   9   2   5      367.90      382.02    129.38 o
  10   2   5      370.84      150.36    158.90 o
  11   2   5      575.39      720.88    225.32 o
   1   3   5      825.95      984.27     21.81 o
   2   3   5   105798.88   111647.11   1173.73 o
   3   3   5     6362.43     6498.79     89.20 o
   4   3   5    41597.98    41236.66    503.57 o
   5   3   5    13064.97    13331.36    202.94 o
   6   3   5    11449.04    11335.85    188.35 o
   7   3   5      386.87      475.81     95.74 o
   8   3   5     5298.54     5205.26    202.64 o
   9   3   5      142.57      261.41    129.74 o
  10   3   5     3768.38     4027.05    266.20 o
  11   3   5       64.30      288.43    246.82 o
   0   4   5    41310.49    45617.39    722.42 o
   1   4   5    25304.55    27671.82    313.21 o
   2   4   5     9063.24     9528.70    129.89 o
   3   4   5     2141.09     2366.19     45.92 o
   4   4   5    14720.63    14639.80    190.93 o
   5   4   5      160.67      171.95     29.05 o
   6   4   5       91.91       72.61     32.03 o
   7   4   5     1028.15     1074.52    113.41 o
   8   4   5      552.88      501.24    118.59 o
   9   4   5        0.33       17.29    159.91 o
  10   4   5      545.43      524.17    197.97 o
  11   4   5       12.27       76.30    257.64 o
   1   5   5     9684.04    10175.75    150.44 o
   2   5   5    81833.28    85984.32   1139.32 o
   3   5   5     4653.89     4860.56     81.02 o
   4   5   5    46323.32    45720.22    595.90 o
   5   5   5     3771.40     4001.91     70.65 o
   6   5   5     9397.63     9270.30    187.24 o
   7   5   5      469.02      479.49     66.99 o
   8   5   5     1346.49     1321.20    170.50 o
   9   5   5     1058.94      816.77    213.24 o
  10   5   5     2300.42     2769.05    258.38 o
  11   5   5        8.87      -26.05    229.40 o
   0   6   5   173499.52   173336.06   3737.46 o
   1   6   5     4314.29     4575.56     87.81 o
   2   6   5   105122.84   108467.30   1832.51 o
   3   6   5     3712.87     3639.36     68.12 o
   4   6   5     5392.43     5572.58     96.35 o
   5   6   5     6236.83     5989.30    100.55 o
   6   6   5    33967.82    32917.63    520.53 o
   7   6   5      481.94      347.45     91.06 o
   8   6   5     4698.32     4636.52    313.27 o
   9   6   5     1332.94     1323.83    199.93 o
  10   6   5        2.99       59.11    201.15 o
  11   6   5       23.05     -220.24    220.24 o
   1   7   5    11381.30    12105.34    237.08 o
   2   7   5    43114.40    43926.41    709.95 o
   3   7   5    13726.26    14265.91    199.20 o
   4   7   5    65182.69    64183.89    808.19 o
   5   7   5      154.82      135.38     27.56 o
   6   7   5     2143.38     2053.06     78.14 o
   7   7   5      388.50      362.91    111.13 o
   8   7   5     1226.99     1394.66    211.83 o
   9   7   5      494.27      546.55    198.44 o
  10   7   5     2507.49     2527.02    276.10 o
  11   7   5      295.84      371.45    256.48 o
   0   8   5     3763.56     4326.10    164.19 o
   1   8   5    22916.96    23507.67    417.64 o
   2   8   5    12162.51    12187.42    231.14 o
   3   8   5     1679.51     1867.72     61.05 o
   4   8   5      674.44      644.33     45.25 o
   5   8   5      239.94      170.89     40.00 o
   6   8   5     1398.65     1641.00     77.69 o
   7   8   5     1534.10     1544.86    192.43 o
   8   8   5     1896.93     1997.27    115.34 o
   9   8   5       56.45      -37.21    188.07 o
  10   8   5     2282.86     2308.79    265.33 o
  11   8   5       35.76      -88.77    245.40 o
   1   9   5     6729.39     6710.79    153.83 o
   2   9   5    23687.36    23071.69    416.15 o
   3   9   5     5097.62     4870.76    102.62 o
   4   9   5    21787.51    21538.24    330.42 o
   5   9   5      880.80     1111.53     59.14 o
   6   9   5      733.61      808.04     72.22 o
   7   9   5     2712.01     2673.87    151.60 o
   8   9   5     2033.15     1995.88    134.87 o
   9   9   5       14.99      -67.70    270.52 o
  10   9   5     2684.43     3306.32    308.59 o
  11   9   5       91.63       81.86    267.11 o
   0  10   5   125215.07   124733.46   2791.23 o
   1  10   5      157.84      159.58     55.40 o
   2  10   5    23733.18    23465.86    427.66 o
   3  10   5    10128.48    10338.87    200.48 o
   4  10   5     3397.14     3244.21     92.80 o
   5  10   5       86.32       16.76     59.24 o
   6  10   5    25208.44    24465.09    435.53 o
   7  10   5        1.07     -111.82    111.82 o
   8  10   5     9568.85     9147.38    297.45 o
   9  10   5      216.66       14.73    214.34 o
  10  10   5        6.04      116.63    250.08 o
   1  11   5      312.58      382.52     64.64 o
   2  11   5    12944.44    13518.13    272.01 o
   3  11   5     4384.62     4618.59    131.71 o
   4  11   5    17670.66    17044.30    303.29 o
   5  11   5     3021.24     2842.06    101.42 o
   6  11   5      188.92      196.92     79.28 o
   7  11   5      887.74      750.58    111.04 o
   8  11   5     4801.49     4537.35    214.05 o
   9  11   5      547.81       52.66    289.98 o
  10  11   5     1175.41      629.62    263.79 o
   0  12   5     3332.98     3040.41    145.66 o
   1  12   5     3885.36     3880.70    136.48 o
   2  12   5      714.18      791.56    100.94 o
   3  12   5     1023.82     1161.42     86.93 o
   4  12   5     1366.49     1372.09     86.75 o
   5  12   5     1701.03     1652.82     91.59 o
   6  12   5        1.24      -81.38     82.20 o
   7  12   5      320.91      407.76    103.97 o
   8  12   5     3914.55     4253.47    220.41 o
   9  12   5      198.65      272.65    242.38 o
  10  12   5      997.69     1141.75    305.41 o
   1  13   5     5579.64     5577.50    146.68 o
   2  13   5    10307.97    10357.07    237.66 o
   3  13   5      227.24      225.29     78.56 o
   4  13   5    15280.26    14880.78    283.16 o
   5  13   5       28.29      105.93     87.71 o
   6  13   5     1040.10      967.21    109.96 o
   7  13   5      659.50      782.70    117.51 o
   8  13   5      736.65      822.21    170.78 o
   9  13   5      875.05     1081.33    283.39 o
  10  13   5     1284.69     1545.48    316.68 o
   0  14   5    43112.83    41866.73    995.72 o
   1  14   5     1373.17     1424.85     88.13 o
   2  14   5    12844.01    12347.80    279.16 o
   3  14   5      781.13      853.24     91.82 o
   4  14   5     3979.38     4213.22    136.84 o
   5  14   5     2017.23     2026.26    122.28 o
   6  14   5    13397.44    12827.47    327.66 o
   7  14   5      264.14      365.15    118.48 o
   8  14   5     7031.43     6964.96    370.50 o
   9  14   5      286.71      131.75    255.56 o
   1  15   5     1977.12     2192.61    106.20 o
   2  15   5     8627.68     8545.97    220.42 o
   3  15   5      569.53      573.85     92.76 o
   4  15   5      762.05      817.02     95.86 o
   5  15   5       34.28      -28.73    100.20 o
   6  15   5      357.69      213.83    121.37 o
   7  15   5        6.84      105.41    125.55 o
   8  15   5     4150.48     3960.32    251.80 o
   9  15   5      143.08     -103.22    271.32 o
   0  16   5     1715.09     1613.49    144.82 o
   1  16   5     1053.63     1188.40    107.14 o
   2  16   5     1636.00     1882.99    119.28 o
   3  16   5        8.43       64.65     94.12 o
   4  16   5     1886.65     2086.57    120.03 o
   5  16   5       12.94      -62.15    109.88 o
   6  16   5       61.94       72.43    128.61 o
   7  16   5      681.34      693.74    143.27 o
   8  16   5      268.90      315.04    196.54 o
   1  17   5      548.93      745.69    107.64 o
   2  17   5     7461.96     7021.00    214.97 o
   3  17   5      544.33      762.08    106.28 o
   4  17   5     7608.23     7715.28    229.28 o
   5  17   5      842.29     1093.04    150.48 o
   6  17   5     3267.15     3588.75    211.12 o
   7  17   5      297.07      269.43    146.97 o
   8  17   5       94.00      226.59    205.35 o
   0  18   5    18236.98    18730.59    597.37 o
   1  18   5       43.58      283.46    114.28 o
   2  18   5     8137.96     8566.41    287.91 o
   3  18   5     1028.14     1122.44    124.19 o
   4  18   5      168.07       41.22    125.42 o
   5  18   5       26.54      224.33    129.12 o
   6  18   5     5046.77     5477.19    232.31 o
   7  18   5       36.03      -50.47    166.05 o
   1  19   5       93.57      194.53    126.47 o
   2  19   5     2285.23     2492.07    241.80 o
   3  19   5        4.88       95.17    120.26 o
   4  19   5     2085.16     1860.51    162.85 o
   5  19   5      139.85      173.55    131.33 o
   6  19   5      753.42      880.16    185.15 o
   7  19   5      165.58     -202.59    202.59 o
   0  20   5       67.87      160.71    192.40 o
   1  20   5       84.87      140.67    133.73 o
   2  20   5       22.10      153.02    127.87 o
   3  20   5      254.58      443.03    133.30 o
   4  20   5       86.85      -19.87    150.46 o
   5  20   5      293.49      524.50    217.10 o
   6  20   5        8.35      180.69    249.42 o
   1  21   5      317.16      367.15    145.13 o
   2  21   5     1417.70     1586.27    158.94 o
   3  21   5        2.06      126.69    159.71 o
   4  21   5     3646.91     4465.02    431.06 o
   5  21   5        3.97      134.68    267.86 o
   0  22   5     3274.61     3984.32    368.93 o
   1  22   5      164.68      330.86    141.57 o
   2  22   5      523.52      919.26    155.56 o
   3  22   5      288.92      474.16    182.13 o
   4  22   5      394.17      627.06    273.64 o
   1  23   5        7.30      355.28    173.56 o
   2  23   5      922.44     1515.33    220.28 o
   3  23   5       14.53      451.03    282.93 o
   0   0   6   100825.41   103430.82   2973.16 o
   1   0   6    25345.52    27998.39    468.51 o
   2   0   6    37257.27    38443.90    636.33 o
   3   0   6    25204.81    25868.20    462.78 o
   4   0   6    14318.39    15303.70    266.59 o
   5   0   6     3636.75     3673.44     99.92 o
   6   0   6    56250.75    55883.72   1261.88 o
   7   0   6     4580.15     3953.28    219.59 o
   8   0   6    12980.05    12890.37    675.92 o
   9   0   6     1907.49     2362.39    476.72 o
  10   0   6      706.99      454.96    270.58 o
  11   0   6      573.50      661.93    301.62 o
   1   1   6      394.88      559.67     18.20 o
   2   1   6   147622.33   153672.72   1643.79 o
   3   1   6        6.30       40.85     17.00 o
   4   1   6    42491.91    42130.65    546.99 o
   5   1   6     7473.94     7831.03    118.38 o
   6   1   6     4493.52     4392.15    106.10 o
   7   1   6      529.84      624.58    106.22 o
   8   1   6     1905.90     1677.29    143.62 o
   9   1   6      569.79      551.73    139.83 o
  10   1   6     5331.91     5193.65    291.49 o
  11   1   6      143.11      253.53    200.78 o
   0   2   6    65730.05    73652.21   1287.86 o
   1   2   6     1149.76     1228.65     23.18 o
   2   2   6      172.91      274.88     20.89 o
   3   2   6      468.03      637.60     24.54 o
   4   2   6     1635.81     1697.08     40.42 o
   5   2   6      255.41      339.84     26.85 o
   6   2   6     1987.13     2028.61     64.77 o
   7   2   6        1.03       32.94     88.72 o
   8   2   6      740.01      741.80    121.00 o
   9   2   6      341.51      312.67    140.75 o
  10   2   6      333.25      218.06    157.82 o
  11   2   6      273.96      174.89    254.78 o
   1   3   6    15561.62    17119.82    201.43 o
   2   3   6    42405.26    43828.63    529.69 o
   3   3   6        6.63       11.32     19.22 o
   4   3   6   104091.49   103755.05   1245.06 o
   5   3   6     1529.71     1713.27     52.56 o
   6   3   6     4352.89     4313.67     94.60 o
   7   3   6      212.90      336.81     97.17 o
   8   3   6     3047.55     2950.38    156.21 o
   9   3   6      544.27      425.09    136.24 o
  10   3   6     1556.06     2227.16    200.21 o
  11   3   6       56.89      257.10    243.10 o
   0   4   6   224998.16   231502.78   3795.69 o
   1   4   6     6690.09     7211.70     98.04 o
   2   4   6    79441.79    81456.24   1008.51 o
   3   4   6    23242.55    23865.96    283.47 o
   4   4   6     7328.70     7295.50    108.69 o
   5   4   6    18215.89    18069.71    241.22 o
   6   4   6    28832.24    28701.21    401.50 o
   7   4   6     2499.73     2756.59    140.87 o
   8   4   6     9866.12     9465.05    287.78 o
   9   4   6       58.48      135.95    144.41 o
  10   4   6        6.57      183.49    185.59 o
  11   4   6      293.49       29.29    250.48 o
   1   5   6     3429.01     3700.56     66.77 o
   2   5   6    64496.41    67337.06    894.77 o
   3   5   6     5139.86     5022.40     83.98 o
   4   5   6    67277.38    65244.25    816.93 o
   5   5   6      161.64      222.26     29.79 o
   6   5   6     2836.19     2786.91     73.32 o
   7   5   6      721.50      703.48     85.92 o
   8   5   6     4793.81     4531.79    249.72 o
   9   5   6      110.94       98.45    170.48 o
  10   5   6     1637.27     1350.39    228.51 o
  11   5   6      439.12      402.69    364.35 o
   0   6   6      215.77      203.67     61.82 o
   1   6   6     1192.96     1265.75     52.32 o
   2   6   6     9701.29     9273.86    138.41 o
   3   6   6      488.00      556.16     34.56 o
   4   6   6      440.66      429.17     35.02 o
   5   6   6     1079.70     1100.79     44.50 o
   6   6   6     1323.41     1385.23     63.35 o
   7   6   6      101.10       28.31     75.15 o
   8   6   6      626.23      822.91    172.73 o
   9   6   6        2.10       94.40    180.50 o
  10   6   6     1184.36     1240.80    236.07 o
  11   6   6        7.49      271.20    239.78 o
   1   7   6    21236.70    21029.67    336.45 o
   2   7   6    49053.38    47840.54    731.21 o
   3   7   6      497.92      504.83     35.14 o
   4   7   6    24537.20    24923.01    320.62 o
   5   7   6      730.04      762.37     46.31 o
   6   7   6     5801.40     6004.10    175.57 o
   7   7   6     4414.41     4586.15    175.40 o
   8   7   6     1161.84     1153.03    116.68 o
   9   7   6      335.01      172.61    195.58 o
  10   7   6     3724.94     4044.99    302.62 o
  11   7   6        4.50      280.16    245.55 o
   0   8   6   180479.20   175341.44   4359.30 o
   1   8   6    18324.33    18073.39    311.33 o
   2   8   6    39022.04    38211.25    622.92 o
   3   8   6     2905.56     2911.92     74.03 o
   4   8   6      916.01      917.93     48.33 o
   5   8   6      221.59      221.78     43.41 o
   6   8   6    32752.56    30577.13    492.55 o
   7   8   6      266.10      167.07    100.47 o
   8   8   6     6726.74     6197.50    218.81 o
   9   8   6     1850.22     1925.86    252.61 o
  10   8   6       17.84      -29.62    216.77 o
  11   8   6      115.84      283.95    257.23 o
   1   9   6     1881.51     2089.16     71.43 o
   2   9   6    35490.93    35328.25    581.90 o
   3   9   6     2288.94     2299.59     70.18 o
   4   9   6    27734.67    26532.11    396.65 o
   5   9   6     4281.97     4187.43    137.63 o
   6   9   6        0.99      -11.41     64.16 o
   7   9   6       59.05       82.30    107.74 o
   8   9   6     2406.32     2278.64    145.97 o
   9   9   6       15.72      118.46    207.29 o
  10   9   6     2118.06     2081.18    284.88 o
  11   9   6       89.98      -86.79    249.48 o
   0  10   6      837.84      730.02     82.22 o
   1  10   6       29.25       -6.06     46.30 o
   2  10   6       44.74       69.84     44.60 o
   3  10   6      557.68      552.78     59.54 o
   4  10   6      105.05       41.92     50.99 o
   5  10   6        2.49      -32.47     59.75 o
   6  10   6      688.79      792.00     86.00 o
   7  10   6       59.59      -52.64     87.53 o
   8  10   6     3100.84     3847.51    191.96 o
   9  10   6      176.08      105.35    221.84 o
  10  10   6     1197.96      928.24    307.40 o
   1  11   6     1388.43     1400.30     70.83 o
   2  11   6    12449.05    12900.06    262.01 o
   3  11   6     5036.24     5088.16    145.59 o
   4  11   6    21662.93    21328.59    365.81 o
   5  11   6     4226.67     4270.23    121.61 o
   6  11   6     1138.14     1174.62     93.68 o
   7  11   6      367.81      503.98    108.90 o
   8  11   6      688.78      757.25    143.23 o
   9  11   6      755.82      832.85    244.71 o
  10  11   6     1997.56     1880.16    292.08 o
   0  12   6    34590.55    34160.47    831.48 o
   1  12   6      479.27      458.53     62.12 o
   2  12   6    13619.59    13272.91    273.49 o
   3  12   6     3388.28     3362.04    120.59 o
   4  12   6    10115.40     9706.40    205.84 o
   5  12   6      108.36       23.23     72.00 o
   6  12   6    22862.67    21736.22    431.53 o
   7  12   6      157.63      194.40     97.04 o
   8  12   6     8738.83     8567.67    310.80 o
   9  12   6      264.48       81.81    241.23 o
  10  12   6        4.35      -45.24    263.61 o
   1  13   6     1601.19     1651.24     85.00 o
   2  13   6    14534.33    15002.44    306.90 o
   3  13   6      153.07      198.48     80.71 o
   4  13   6     2692.10     2753.44    111.40 o
   5  13   6      228.30      181.94     89.68 o
   6  13   6      151.48       86.77    104.50 o
   7  13   6     1338.69     1440.18    133.29 o
   8  13   6     4164.88     3819.30    226.04 o
   9  13   6       30.55      -29.83    249.10 o
   0  14   6     7874.71     7933.13    380.42 o
   1  14   6      149.66      193.07     70.55 o
   2  14   6     3796.92     3600.50    134.61 o
   3  14   6       21.69       94.88     98.68 o
   4  14   6     1949.82     2146.83    108.22 o
   5  14   6      168.57      183.32     93.72 o
   6  14   6      194.52      122.01    115.95 o
   7  14   6       99.97      229.03    117.82 o
   8  14   6     1110.95     1324.58    191.45 o
   9  14   6        3.90      209.29    284.86 o
   1  15   6     3046.30     3256.65    132.32 o
   2  15   6     6953.88     7055.52    200.07 o
   3  15   6        4.22      122.39     89.43 o
   4  15   6    11898.86    11824.04    253.46 o
   5  15   6       90.90      -24.87    102.27 o
   6  15   6     4235.91     4256.62    190.02 o
   7  15   6     1195.19     1574.82    152.11 o
   8  15   6      502.72      746.51    191.23 o
   9  15   6      243.80      203.27    279.63 o
   0  16   6    32794.41    32621.25    911.12 o
   1  16   6       43.48        2.76     91.81 o
   2  16   6     9069.25     9505.68    274.61 o
   3  16   6     1204.14     1356.35    111.87 o
   4  16   6     2780.83     3064.71    134.98 o
   5  16   6      383.03      384.33    113.63 o
   6  16   6     6889.12     6874.78    324.67 o
   7  16   6      382.94      262.80    164.68 o
   8  16   6     3212.52     3065.76    244.03 o
   1  17   6     1200.18     1322.19    129.11 o
   2  17   6     1971.59     2228.79    132.10 o
   3  17   6       13.08       63.76    101.06 o
   4  17   6     3773.22     4212.36    175.86 o
   5  17   6      733.49      658.59    125.87 o
   6  17   6      359.43      543.79    145.78 o
   7  17   6       65.81      108.76    167.35 o
   8  17   6     1925.79     2156.35    261.84 o
   0  18   6      165.57      321.40    169.29 o
   1  18   6        9.97      -47.62    113.42 o
   2  18   6     2207.70     2285.95    151.10 o
   3  18   6       78.71      144.65    110.04 o
   4  18   6     1556.57     1575.60    149.13 o
   5  18   6       42.13       84.31    128.59 o
   6  18   6       30.50       -8.75    144.16 o
   7  18   6      259.70      243.65    192.51 o
   1  19   6      183.71      313.58    129.93 o
   2  19   6     4038.95     4218.21    180.54 o
   3  19   6      886.27     1075.83    136.95 o
   4  19   6     3331.74     3906.67    323.73 o
   5  19   6      233.16      593.48    148.80 o
   6  19   6      876.10     1105.64    190.90 o
   7  19   6      146.94       25.36    314.31 o
   0  20   6    11293.54    11226.27    450.24 o
   1  20   6      771.72     1151.34    147.73 o
   2  20   6     3878.55     4597.44    194.45 o
   3  20   6      106.94      207.08    132.67 o
   4  20   6       31.82      290.25    146.84 o
   5  20   6       12.82       84.28    186.63 o
   6  20   6     3618.73     4638.24    746.36 o
   1  21   6      514.21      685.17    154.80 o
   2  21   6     1403.15     1681.79    159.90 o
   3  21   6       83.09      127.56    160.90 o
   4  21   6      125.51      118.26    165.72 o
   5  21   6      111.60      -43.46    257.49 o
   0  22   6       17.98      100.19    205.10 o
   1  22   6       12.66      211.77    143.47 o
   2  22   6       56.74      147.61    146.15 o
   3  22   6        8.72       27.36    163.84 o
   4  22   6       40.13       27.32    270.66 o
   1  23   6       38.82      668.88    177.75 o
   2  23   6      618.78     1153.95    222.56 o
   1   1   7    22370.75    23101.14    274.66 o
   2   1   7     3516.97     3529.70     56.89 o
   3   1   7     8957.71     8990.67    120.06 o
   4   1   7    46396.34    46505.41    582.37 o
   5   1   7    26002.54    25561.00    327.30 o
   6   1   7      138.37      139.07     40.49 o
   7   1   7     4995.71     5214.69    223.28 o
   8   1   7     1731.26     1537.24    144.50 o
   9   1   7      318.12      251.28    157.10 o
  10   1   7     1021.93      991.28    201.14 o
  11   1   7      190.55      116.29    202.90 o
   0   2   7   153615.45   158852.52   2754.16 o
   1   2   7    53227.79    57121.45    632.46 o
   2   2   7    15865.31    16258.95    203.17 o
   3   2   7   117301.88   120825.63   1443.53 o
   4   2   7    16699.37    17156.02    219.51 o
   5   2   7    40282.88    40348.56    495.19 o
   6   2   7    24673.11    24237.95    370.46 o
   7   2   7       49.51      143.79     95.38 o
   8   2   7    11449.69    11035.43    342.80 o
   9   2   7     5080.74     4561.94    220.70 o
  10   2   7      350.86      551.49    159.22 o
  11   2   7     2334.82     2782.62    314.98 o
   1   3   7    21035.84    21363.64    249.73 o
   2   3   7    13323.11    13689.92    179.02 o
   3   3   7     1681.10     1598.99     35.65 o
   4   3   7     8704.46     8856.34    123.62 o
   5   3   7     6991.23     7396.16    108.71 o
   6   3   7      467.46      513.03     38.09 o
   7   3   7     7717.33     7513.55    237.66 o
   8   3   7     4288.69     4028.56    181.70 o
   9   3   7       17.60      -49.51    132.36 o
  10   3   7      936.89      936.49    186.14 o
  11   3   7      865.19      801.68    328.19 o
   0   4   7     6329.30     7122.42    148.80 o
   1   4   7      537.99      553.94     34.03 o
   2   4   7     4590.99     4815.18     75.86 o
   3   4   7     1394.93     1456.52     38.24 o
   4   4   7     6663.53     6725.32    102.52 o
   5   4   7      144.74       77.47     31.10 o
   6   4   7      348.97      358.36     45.60 o
   7   4   7      906.91      782.25     79.91 o
   8   4   7      141.02       64.83    111.20 o
   9   4   7      137.75      139.22    127.30 o
  10   4   7      103.04      109.85    236.84 o
  11   4   7      120.64       89.65    240.79 o
   1   5   7    79582.47    82160.96   1053.58 o
   2   5   7    53920.26    55353.92    713.43 o
   3   5   7      404.39      483.52     29.73 o
   4   5   7    15755.82    15925.15    277.57 o
   5   5   7     1430.53     1536.61     47.66 o
   6   5   7     8026.54     7621.48    127.29 o
   7   5   7    13340.18    13090.98    334.63 o
   8   5   7       33.10      105.53    153.25 o
   9   5   7     1470.06     1277.45    199.39 o
  10   5   7     1954.12     2110.42    273.12 o
  11   5   7       77.82     -176.12    254.95 o
   0   6   7    89383.48    90421.38   2008.83 o
   1   6   7     7849.26     8047.10    159.35 o
   2   6   7    63437.94    63594.91    880.40 o
   3   6   7   110377.05   113970.85   1747.08 o
   4   6   7      103.12      150.82     33.63 o
   5   6   7    25521.01    25131.01    376.84 o
   6   6   7    22121.41    21443.73    336.56 o
   7   6   7      161.96      180.40     82.88 o
   8   6   7     2210.77     2217.84    203.15 o
   9   6   7     3611.45     3965.10    269.94 o
  10   6   7        7.04     -197.08    197.08 o
  11   6   7     1119.53     1201.09    307.54 o
   1   7   7    14877.87    14685.00    256.53 o
   2   7   7    20980.54    20883.09    338.07 o
   3   7   7        4.32        8.54     30.94 o
   4   7   7     7879.23     8004.63    124.80 o
   5   7   7    11025.00    10696.21    162.40 o
   6   7   7      202.55      149.88     44.98 o
   7   7   7     2478.25     2577.02    135.16 o
   8   7   7      335.81      323.39    121.06 o
   9   7   7       22.12       94.87    187.10 o
  10   7   7     1147.48     1067.95    235.12 o
  11   7   7     1029.02     1192.20    314.52 o
   0   8   7      117.09       74.99     53.39 o
   1   8   7     5812.27     5614.62    131.81 o
   2   8   7     1121.43     1141.91     56.48 o
   3   8   7      322.83      462.08     45.73 o
   4   8   7      729.01      689.81     49.42 o
   5   8   7      420.26      273.54     45.48 o
   6   8   7     1316.20     1227.11     75.05 o
   7   8   7       72.75      194.53    116.20 o
   8   8   7      774.65      732.12    105.31 o
   9   8   7      249.71      213.61    333.15 o
  10   8   7      442.66      121.41    222.53 o
  11   8   7      190.45      110.23    252.79 o
   1   9   7    38990.90    37667.84    652.76 o
   2   9   7     6582.23     6646.03    153.67 o
   3   9   7     8510.20     8670.78    155.60 o
   4   9   7    31031.66    31047.07    457.31 o
   5   9   7     8540.84     8166.32    165.58 o
   6   9   7     1483.29     1434.10     84.27 o
   7   9   7     8420.68     8592.99    298.76 o
   8   9   7     1587.47     1878.54    143.13 o
   9   9   7     2704.89     3201.43    377.55 o
  10   9   7      599.93      534.45    249.51 o
   0  10   7    69838.82    70540.50   1602.17 o
   1  10   7    26581.68    25697.95    436.97 o
   2  10   7     2630.36     2711.09    103.11 o
   3  10   7    19981.84    19802.00    332.23 o
   4  10   7     3217.70     3213.24     92.73 o
   5  10   7     6919.02     6781.85    159.74 o
   6  10   7     4016.36     3688.52    125.13 o
   7  10   7      152.66      164.03     95.73 o
   8  10   7     5328.79     5194.94    222.03 o
   9  10   7     4819.26     5178.06    338.03 o
  10  10   7       11.93      -94.91    236.93 o
   1  11   7    11828.52    12199.06    234.71 o
   2  11   7     4687.19     4934.75    140.19 o
   3  11   7        1.61       17.47     72.83 o
   4  11   7     4607.19     4364.55    151.94 o
   5  11   7     5898.94     5639.75    144.75 o
   6  11   7       79.86       77.52     80.42 o
   7  11   7     3333.92     3070.99    135.84 o
   8  11   7     2394.66     2149.16    171.19 o
   9  11   7       85.01        6.65    218.29 o
  10  11   7      359.75       34.92    253.99 o
   0  12   7      415.16      654.03     94.86 o
   1  12   7      928.11      976.05     69.05 o
   2  12   7      315.46      316.21     57.01 o
   3  12   7     2308.79     2605.89    109.95 o
   4  12   7     1571.98     1637.19     92.52 o
   5  12   7     1217.73     1318.35     95.29 o
   6  12   7     1064.54     1384.62    112.74 o
   7  12   7      373.99      221.70    106.40 o
   8  12   7      193.52      395.31    155.19 o
   9  12   7       21.54     -229.79    229.79 o
  10  12   7      202.43       92.94    264.38 o
   1  13   7    22997.28    22901.72    406.80 o
   2  13   7    18094.48    18395.02    361.80 o
   3  13   7     2296.75     2270.17    111.07 o
   4  13   7     6437.62     6510.84    168.68 o
   5  13   7     3047.17     3021.50    129.63 o
   6  13   7     1963.97     1897.16    135.04 o
   7  13   7     5002.65     5099.29    194.37 o
   8  13   7       16.69     -132.14    153.91 o
   9  13   7     2355.23     2480.27    312.88 o
   0  14   7      779.43     1176.43    119.43 o
   1  14   7      408.77      434.90     84.87 o
   2  14   7     8664.11     8688.52    214.70 o
   3  14   7    14285.86    14530.34    308.17 o
   4  14   7     1564.55     1686.16    104.12 o
   5  14   7     2198.73     2345.24    125.94 o
   6  14   7    10526.63     9969.16    279.78 o
   7  14   7     1598.52     1503.70    142.86 o
   8  14   7      629.69      605.77    184.14 o
   9  14   7     1494.43     1325.22    291.30 o
   1  15   7     8903.54     9138.46    227.62 o
   2  15   7     4697.35     5080.72    166.24 o
   3  15   7       68.93       35.01     94.31 o
   4  15   7      670.11      819.05     98.07 o
   5  15   7     2536.28     2489.79    139.67 o
   6  15   7       92.03       59.41    121.60 o
   7  15   7     2088.58     2098.86    158.93 o
   8  15   7      855.82      599.91    194.93 o
   9  15   7       66.31       57.92    334.09 o
   0  16   7     1613.08     1769.31    188.40 o
   1  16   7      566.75      684.85    103.04 o
   2  16   7     2052.19     2300.03    129.00 o
   3  16   7     1323.62     1325.52    111.61 o
   4  16   7      549.12      716.64    105.82 o
   5  16   7      502.23      334.81    113.40 o
   6  16   7      344.75      327.61    134.27 o
   7  16   7     2025.21     2049.79    168.57 o
   8  16   7      523.75      474.19    214.66 o
   1  17   7     6404.80     6691.86    239.78 o
   2  17   7     3540.48     3681.18    169.49 o
   3  17   7      431.39      590.18    109.20 o
   4  17   7     6823.77     7649.84    263.33 o
   5  17   7      467.03      553.09    128.58 o
   6  17   7     1444.00     1600.16    162.53 o
   7  17   7     3102.86     3561.11    390.68 o
   8  17   7       49.68     -228.71    228.71 o
   0  18   7    11410.50    11927.92    859.44 o
   1  18   7     2279.36     2482.07    172.55 o
   2  18   7     1097.34     1369.14    139.31 o
   3  18   7     3712.23     3583.91    169.25 o
   4  18   7       25.73       42.56    120.64 o
   5  18   7     1782.29     1946.79    154.64 o
   6  18   7      927.27     1300.10    238.54 o
   7  18   7      117.98      174.18    190.45 o
   1  19   7     2588.33     2633.39    180.00 o
   2  19   7     1521.18     1632.40    151.82 o
   3  19   7       58.04       65.30    125.02 o
   4  19   7     1454.88     2081.28    243.76 o
   5  19   7     2389.58     3307.80    396.06 o
   6  19   7       18.93      272.39    186.20 o
   7  19   7      405.59      341.47    374.66 o
   0  20   7       68.36      245.97    197.44 o
   1  20   7       53.90       80.76    135.33 o
   2  20   7       36.36      164.60    129.79 o
   3  20   7       44.37      235.41    131.06 o
   4  20   7       61.45       70.53    159.48 o
   5  20   7      912.75     1067.93    214.39 o
   6  20   7      169.58      473.59    503.13 o
   1  21   7     1049.60     1475.93    163.19 o
   2  21   7      848.66     1104.87    149.76 o
   3  21   7      176.52      452.50    190.57 o
   4  21   7      960.53     1086.61    179.02 o
   5  21   7      538.32      531.95    493.11 o
   0  22   7      762.36     1148.74    237.09 o
   1  22   7      300.20      169.05    155.68 o
   2  22   7      290.56      649.07    153.35 o
   3  22   7     2058.27     2368.44    202.71 o
   4  22   7      312.36      558.88    298.22 o
   1  23   7      399.76      903.47    198.03 o
   2  23   7      179.63      332.15    221.00 o
   0   0   8     7192.74     8130.32    279.27 o
   1   0   8    80072.95    85644.78   1566.81 o
   2   0   8      656.26      730.98     39.09 o
   3   0   8   100943.11   101208.34   1768.40 o
   4   0   8       27.33       35.22     33.08 o
   5   0   8    68126.44    67637.63   1273.18 o
   6   0   8     6072.02     5965.75    158.23 o
   7   0   8     2167.52     2241.74    391.56 o
   8   0   8     2603.19     2305.35    387.43 o
   9   0   8     8390.27     8340.22    487.57 o
  10   0   8      801.89      478.30    304.78 o
  11   0   8     1440.82     1929.60    340.08 o
   1   1   8    96093.86    99918.88   1318.43 o
   2   1   8       33.45       93.19     20.16 o
   3   1   8      242.94      304.24     23.71 o
   4   1   8      777.13      902.10     31.17 o
   5   1   8    23295.22    23675.01    316.32 o
   6   1   8     2744.95     2834.20     68.97 o
   7   1   8    11257.78    10879.15    322.55 o
   8   1   8      231.85      192.24    133.65 o
   9   1   8     2528.61     2505.50    209.42 o
  10   1   8      218.43      197.45    180.59 o
  11   1   8      805.09      496.25    216.17 o
   0   2   8    22019.35    24532.85    442.47 o
   1   2   8    56152.21    60179.77    767.82 o
   2   2   8      212.29      253.04     20.90 o
   3   2   8     3094.39     3181.25     57.33 o
   4   2   8        0.53        7.38     23.29 o
   5   2   8     1558.87     1664.03     45.48 o
   6   2   8     4577.38     4560.75     82.66 o
   7   2   8     4788.85     4760.45    194.59 o
   8   2   8      124.70      153.37    119.76 o
   9   2   8      513.29      459.95    144.79 o
  10   2   8      274.03      263.12    182.63 o
  11   2   8       35.84       26.07    213.62 o
   1   3   8    81331.05    84113.11   1108.00 o
   2   3   8      507.70      648.14     25.12 o
   3   3   8    24427.95    24802.77    316.87 o
   4   3   8     3804.95     3889.85     67.08 o
   5   3   8    27649.13    27794.37    348.26 o
   6   3   8      239.95      256.80     32.85 o
   7   3   8    18806.63    18230.91    399.80 o
   8   3   8       59.21       -3.52    118.55 o
   9   3   8      803.62     1181.59    160.42 o
  10   3   8        9.37      127.37    162.59 o
  11   3   8        6.67     -309.31    309.31 o
   0   4   8    18230.68    18622.14    364.83 o
   1   4   8    37857.83    39605.18    531.00 o
   2   4   8    13552.77    14238.98    201.72 o
   3   4   8   151660.92   152919.11   1774.44 o
   4   4   8     1122.74     1240.37     38.94 o
   5   4   8    21195.47    21429.75    284.05 o
   6   4   8     1115.05     1151.83     56.44 o
   7   4   8       20.77      139.77     75.46 o
   8   4   8      908.22      883.64    129.33 o
   9   4   8     7775.74     6922.91    284.51 o
  10   4   8      371.45      239.68    219.14 o
  11   4   8     3505.45     3425.72    576.58 o
   1   5   8    87667.52    90907.99   1354.87 o
   2   5   8       44.26       81.49     30.07 o
   3   5   8       81.51       73.65     27.37 o
   4   5   8       78.49      137.08     30.46 o
   5   5   8    12772.08    12786.19    185.37 o
   6   5   8      675.84      738.01     56.10 o
   7   5   8    17834.61    16795.47    349.07 o
   8   5   8      786.36      744.88    142.28 o
   9   5   8       14.84     -138.74    165.06 o
  10   5   8       88.60       45.02    221.68 o
  11   5   8      472.02      752.12    276.12 o
   0   6   8     5138.21     5067.79    149.88 o
   1   6   8     5041.24     4920.01    107.03 o
   2   6   8      660.71      634.44     36.94 o
   3   6   8     2317.23     2544.67     63.17 o
   4   6   8       46.83      107.81     34.52 o
   5   6   8     2732.61     2961.56     72.61 o
   6   6   8      135.53      286.93     47.66 o
   7   6   8       33.39       73.29     99.42 o
   8   6   8     1001.14     1167.83    117.31 o
   9   6   8      328.80      145.87    181.99 o
  10   6   8      210.01      431.47    243.54 o
  11   6   8       59.49      306.43    270.04 o
   1   7   8    74544.46    70662.05   1069.02 o
   2   7   8     6481.85     6696.57    147.97 o
   3   7   8      176.46      194.83     39.66 o
   4   7   8     1119.68     1228.49     49.88 o
   5   7   8     3568.68     3735.13     79.97 o
   6   7   8     2929.06     2871.93    111.55 o
   7   7   8    18495.84    18645.90    452.71 o
   8   7   8       10.76       26.25    109.17 o
   9   7   8     2901.60     3087.63    257.86 o
  10   7   8      150.66      202.50    222.71 o
  11   7   8       37.95       94.35    281.62 o
   0   8   8     7908.71     7714.02    215.09 o
   1   8   8    13635.32    12692.66    231.12 o
   2   8   8     2724.22     2637.64     81.46 o
   3   8   8    86180.35    83526.27   1207.10 o
   4   8   8      128.91       50.39     40.52 o
   5   8   8    24197.74    23410.37    342.10 o
   6   8   8      310.48      292.04     64.50 o
   7   8   8     1101.45     1134.20    137.08 o
   8   8   8      679.05      437.37    107.34 o
   9   8   8     6112.00     6204.42    340.24 o
  10   8   8       94.44      245.79    227.51 o
  11   8   8     1430.79     1239.63    328.85 o
   1   9   8    36984.33    35319.99    615.39 o
   2   9   8      443.59      411.46     58.29 o
   3   9   8     1715.11     1683.80     71.38 o
   4   9   8        5.38      -22.46     48.62 o
   5   9   8    20782.33    19930.08    327.29 o
   6   9   8       76.63      -66.35     66.35 o
   7   9   8     4099.47     3870.94    156.34 o
   8   9   8       16.72      -82.23    108.71 o
   9   9   8      216.32      220.17    207.77 o
  10   9   8        8.19      270.01    242.43 o
   0  10   8     2354.88     2193.58    111.76 o
   1  10   8      427.64      384.63     61.30 o
   2  10   8     4964.68     4906.51    154.81 o
   3  10   8      789.18      910.94     67.27 o
   4  10   8     2881.66     2954.76     99.19 o
   5  10   8     2229.55     2248.54     91.18 o
   6  10   8        6.49      -69.36     71.44 o
   7  10   8     2144.81     2187.61    186.56 o
   8  10   8        6.23     -123.55    123.55 o
   9  10   8       89.31      108.24    261.72 o
  10  10   8       10.87       51.36    237.97 o
   1  11   8    20986.77    20232.82    380.41 o
   2  11   8      379.27      490.89     69.37 o
   3  11   8     3975.42     3977.58    120.04 o
   4  11   8     5066.71     5211.33    145.99 o
   5  11   8    12219.99    12219.78    231.33 o
   6  11   8      231.73      152.24    109.93 o
   7  11   8     6039.87     6206.45    192.71 o
   8  11   8       41.97      -37.95    133.99 o
   9  11   8     2977.46     3203.44    297.26 o
  10  11   8      208.52      272.87    293.14 o
   0  12   8     3432.94     3402.45    150.89 o
   1  12   8    16026.20    15843.93    314.95 o
   2  12   8     2163.40     1872.82     97.65 o
   3  12   8    34675.54    34110.00    579.37 o
   4  12   8      879.65      908.06     83.63 o
   5  12   8    16578.24    16321.76    313.33 o
   6  12   8     2683.68     2473.16    129.78 o
   7  12   8      413.21      318.71    112.14 o
   8  12   8       89.51       63.60    148.08 o
   9  12   8     4485.46     4124.44    335.36 o
  10  12   8        3.52     -143.54    260.20 o
   1  13   8    13186.62    13605.88    306.33 o
   2  13   8      610.22      757.17     87.62 o
   3  13   8     4050.92     4149.62    140.41 o
   4  13   8      125.87      229.88     78.63 o
   5  13   8     4392.03     4029.08    148.47 o
   6  13   8        0.53      -62.57    104.55 o
   7  13   8     5093.16     4776.65    192.04 o
   8  13   8       24.99     -152.87    152.87 o
   9  13   8        9.20     -202.69    245.98 o
   0  14   8     1235.60     1381.72    122.06 o
   1  14   8     1093.57     1130.97     95.37 o
   2  14   8     1291.89     1463.50    103.90 o
   3  14   8      123.42      306.43     88.45 o
   4  14   8      503.74      413.69     84.53 o
   5  14   8     1288.42     1370.79    118.14 o
   6  14   8       10.73      -31.74    111.94 o
   7  14   8     2606.11     2548.47    157.98 o
   8  14   8       39.17     -157.99    164.12 o
   9  14   8       17.70     -315.85    315.85 o
   1  15   8    15124.53    14960.03    408.72 o
   2  15   8     1350.54     1631.99    111.03 o
   3  15   8     1619.07     1732.32    116.86 o
   4  15   8     1182.89     1376.23    104.38 o
   5  15   8     1161.26     1192.81    120.34 o
   6  15   8     1228.56     1160.14    153.19 o
   7  15   8     6569.26     7142.02    250.58 o
   8  15   8        9.48     -174.01    285.09 o
   9  15   8      780.88      711.14    363.07 o
   0  16   8      567.55      658.55    162.46 o
   1  16   8     4061.69     4120.98    165.58 o
   2  16   8      115.19       81.76     96.43 o
   3  16   8    21231.44    22113.44    500.23 o
   4  16   8      355.09      457.53    102.19 o
   5  16   8     4190.61     4601.56    180.84 o
   6  16   8       11.76      -60.09    130.01 o
   7  16   8      201.01      123.63    150.92 o
   8  16   8        2.91      160.44    212.01 o
   1  17   8     1912.84     1933.04    142.97 o
   2  17   8        7.37      113.65    114.23 o
   3  17   8       65.56       76.00    100.52 o
   4  17   8     1591.91     2017.83    142.51 o
   5  17   8     5738.10     6180.46    254.14 o
   6  17   8       67.42       31.84    150.72 o
   7  17   8     1261.26     1144.53    202.04 o
   8  17   8        3.62     -218.36    218.36 o
   0  18   8      837.72      783.61    186.29 o
   1  18   8     1271.07     1249.16    133.62 o
   2  18   8      907.46      963.90    131.03 o
   3  18   8      371.70      594.64    126.80 o
   4  18   8      181.37      239.23    138.41 o
   5  18   8     1729.69     2263.73    188.42 o
   6  18   8        1.95     -103.12    166.79 o
   7  18   8      250.23       -6.36    187.29 o
   1  19   8     8157.27     8448.89    265.01 o
   2  19   8       61.26      268.64    129.74 o
   3  19   8      227.42      375.82    128.18 o
   4  19   8      124.15      367.84    156.25 o
   5  19   8      207.21      362.94    175.27 o
   6  19   8        5.87      249.52    206.78 o
   0  20   8       98.31      289.77    203.92 o
   1  20   8      947.89      974.09    148.80 o
   2  20   8      633.23      663.88    144.66 o
   3  20   8     5058.09     5577.58    259.24 o
   4  20   8       12.55     -154.29    154.29 o
   5  20   8     2111.88     2749.33    292.68 o
   6  20   8        3.45      244.08    256.02 o
   1  21   8     1655.06     1949.30    169.10 o
   2  21   8      175.23      370.87    143.84 o
   3  21   8      101.45      223.19    167.62 o
   4  21   8        4.01       -1.88    166.17 o
   5  21   8      818.29     1099.46    595.22 o
   0  22   8       19.78        6.13    216.86 o
   1  22   8      159.93      158.86    155.72 o
   2  22   8        2.78      241.49    147.00 o
   3  22   8       21.14     -104.58    272.88 o
   4  22   8       39.16     -104.02    355.73 o
   1  23   8      924.77     1138.83    244.33 o
   2  23   8        7.97      242.33    262.74 o
   1   1   9    70837.53    72814.34    997.74 o
   2   1   9    14364.30    15608.14    283.21 o
   3   1   9    10623.42    10516.45    145.55 o
   4   1   9    13454.82    13693.73    185.06 o
   5   1   9    24465.80    24386.64    326.82 o
   6   1   9      450.98      559.40     50.20 o
   7   1   9    15547.62    14670.42    452.92 o
   8   1   9      163.64      201.22    129.09 o
   9   1   9     3022.88     2743.64    208.37 o
  10   1   9      629.40      562.17    191.92 o
  11   1   9       12.67       14.11    199.35 o
   0   2   9    60214.78    63800.02   1295.41 o
   1   2   9    42687.60    44638.18    594.60 o
   2   2   9    10470.62    10823.92    162.85 o
   3   2   9    94792.68    97978.84   1409.73 o
   4   2   9     1146.56     1309.28     38.74 o
   5   2   9    12041.39    11541.92    183.73 o
   6   2   9     1893.54     2134.83     55.45 o
   7   2   9      903.48     1002.71    121.00 o
   8   2   9     2199.68     2415.68    172.36 o
   9   2   9     8817.58     7996.08    336.63 o
  10   2   9      207.13      331.91    286.77 o
  11   2   9     1513.30     1793.70    238.77 o
   1   3   9    77221.05    79043.27   1043.38 o
   2   3   9    18225.52    19586.77    261.22 o
   3   3   9     1328.15     1279.75     37.46 o
   4   3   9    13634.18    14082.62    180.45 o
   5   3   9    13736.56    13710.96    183.33 o
   6   3   9     2143.88     2296.97     61.87 o
   7   3   9    25398.43    24666.25    554.47 o
   8   3   9     1193.55     1107.84    139.70 o
   9   3   9     1749.55     1698.16    166.99 o
  10   3   9       90.63     -175.58    175.58 o
  11   3   9       23.01       28.41    306.62 o
   0   4   9     2367.23     2038.11     79.58 o
   1   4   9       61.62       74.64     31.85 o
   2   4   9     1360.10     1462.62     39.28 o
   3   4   9     2889.09     3111.29     60.16 o
   4   4   9      346.74      294.32     31.25 o
   5   4   9     7752.31     7891.52    119.47 o
   6   4   9     1662.53     1723.87     54.72 o
   7   4   9     1332.89     1174.47     83.44 o
   8   4   9       97.69      129.83    125.43 o
   9   4   9      143.92       39.66    141.43 o
  10   4   9      280.37      299.96    217.14 o
  11   4   9       17.75      382.23    344.58 o
   1   5   9    71047.78    70693.37   1057.45 o
   2   5   9     1866.34     1777.42     51.88 o
   3   5   9      564.56      608.64     33.11 o
   4   5   9     8564.14     9070.55    128.97 o
   5   5   9     5778.66     5970.67    100.86 o
   6   5   9       20.57        4.93     36.82 o
   7   5   9    10310.65    10562.30    248.13 o
   8   5   9      865.60      982.86    144.63 o
   9   5   9     1787.36     1747.65    241.12 o
  10   5   9      544.09      884.08    241.66 o
  11   5   9      274.85      345.05    383.84 o
   0   6   9     2792.43     2808.75    103.67 o
   1   6   9    12918.81    13101.62    258.89 o
   2   6   9     1860.13     1784.79     53.44 o
   3   6   9    90083.37    91528.48   1262.09 o
   4   6   9     1941.90     1889.40     82.81 o
   5   6   9    36979.29    36966.84    463.70 o
   6   6   9    17940.26    17560.02    298.64 o
   7   6   9     2357.33     2510.23    139.56 o
   8   6   9      632.22      647.40    224.05 o
   9   6   9     3247.99     3005.23    283.01 o
  10   6   9       48.94      167.47    313.12 o
  11   6   9     1256.55     1193.77    328.83 o
   1   7   9    53369.92    50685.02    813.87 o
   2   7   9    19064.64    18823.21    321.27 o
   3   7   9        5.13      -14.32     38.84 o
   4   7   9     1432.57     1491.90     55.47 o
   5   7   9    10844.22    10969.94    225.39 o
   6   7   9       53.50       37.73     58.62 o
   7   7   9     6799.47     6537.15    221.57 o
   8   7   9      243.78      172.69    120.26 o
   9   7   9     2054.34     2061.95    229.01 o
  10   7   9     1361.01     1293.57    290.45 o
  11   7   9      518.23      368.94    282.96 o
   0   8   9    13480.08    12853.38    331.47 o
   1   8   9     1247.43     1094.68     58.63 o
   2   8   9     1049.87      988.85     54.28 o
   3   8   9     2242.36     2185.61     70.99 o
   4   8   9      380.33      559.12     55.33 o
   5   8   9     1828.44     1936.14     72.86 o
   6   8   9     1161.54     1309.55     81.41 o
   7   8   9     3822.44     3846.85    153.25 o
   8   8   9      306.33      298.96    110.48 o
   9   8   9       72.28     -192.37    200.16 o
  10   8   9      293.33      241.39    229.55 o
   1   9   9    23408.14    22007.18    399.55 o
   2   9   9     4863.11     4448.81    116.21 o
   3   9   9     6231.51     6177.22    135.02 o
   4   9   9     2963.76     3217.55     87.92 o
   5   9   9     9125.27     9100.98    180.45 o
   6   9   9     1421.62     1413.72     88.56 o
   7   9   9     8072.58     7874.40    236.85 o
   8   9   9      159.21       27.83    117.31 o
   9   9   9      197.75      324.60    203.92 o
  10   9   9      265.69      241.96    238.30 o
   0  10   9    26050.31    23744.34    575.15 o
   1  10   9    28894.79    27670.14    496.90 o
   2  10   9     5524.95     4984.17    137.15 o
   3  10   9    46620.20    44636.49    731.60 o
   4  10   9     1032.44      989.69     74.17 o
   5  10   9    12477.32    12255.89    235.29 o
   6  10   9     1918.83     1985.40    125.56 o
   7  10   9      161.90        2.65     81.96 o
   8  10   9     2184.28     2098.67    166.36 o
   9  10   9     4980.48     4895.04    330.44 o
  10  10   9        4.20     -237.44    237.44 o
   1  11   9    10727.16    10641.04    226.33 o
   2  11   9     1181.89     1189.36     82.95 o
   3  11   9     1421.17     1535.83     84.53 o
   4  11   9     9231.28     8823.27    190.51 o
   5  11   9    11576.18    10977.82    216.24 o
   6  11   9       89.01      106.96     85.83 o
   7  11   9     4169.72     3932.83    157.61 o
   8  11   9     1137.41     1138.92    235.54 o
   9  11   9      258.51      342.30    238.20 o
  10  11   9       27.14      -96.27    258.67 o
   0  12   9      249.89      420.95     80.45 o
   1  12   9        1.51       -4.74     66.47 o
   2  12   9     1614.33     1614.00     93.56 o
   3  12   9      505.68      742.92     78.95 o
   4  12   9      474.37      452.60     77.81 o
   5  12   9     5300.95     5443.74    200.76 o
   6  12   9       10.99       41.85     97.45 o
   7  12   9     1274.59     1127.09    119.31 o
   8  12   9       18.69     -105.37    148.32 o
   9  12   9        3.85      -76.45    232.05 o
  10  12   9       17.99        5.64    430.00 o
   1  13   9    19022.20    18982.86    370.05 o
   2  13   9      559.15      534.61     83.26 o
   3  13   9       69.34       60.03     75.94 o
   4  13   9     2518.24     2539.85    117.21 o
   5  13   9     2031.72     2022.42    135.57 o
   6  13   9      161.01      118.09    108.25 o
   7  13   9     3307.23     3540.81    167.67 o
   8  13   9       29.51     -126.98    157.25 o
   9  13   9     1670.70     1657.85    366.87 o
   0  14   9     8603.20     8292.97    315.60 o
   1  14   9     1455.84     1530.58    102.10 o
   2  14   9     6391.90     6759.71    188.90 o
   3  14   9    29350.40    29799.02    524.12 o
   4  14   9       51.76      -41.94     80.97 o
   5  14   9    10601.04    10615.69    303.52 o
   6  14   9     1658.60     1419.18    136.73 o
   7  14   9      469.97      392.37    130.75 o
   8  14   9      456.94      275.33    195.21 o
   9  14   9     2154.73     1634.69    379.30 o
   1  15   9     6033.05     6523.76    202.94 o
   2  15   9     4604.57     4701.85    158.22 o
   3  15   9     1960.00     2165.43    124.86 o
   4  15   9       42.33      206.46     89.89 o
   5  15   9     1625.51     1832.98    132.10 o
   6  15   9      104.91       30.48    125.90 o
   7  15   9     1337.15     1181.50    158.57 o
   8  15   9      334.53      128.67    203.47 o
   0  16   9        0.15      202.47    149.73 o
   1  16   9       13.08      -94.11    100.63 o
   2  16   9     1214.17     1189.35    124.78 o
   3  16   9      678.75     1038.30    115.38 o
   4  16   9       54.66      165.50     98.50 o
   5  16   9     1073.12     1315.92    134.34 o
   6  16   9       27.08       96.78    147.47 o
   7  16   9     1802.88     1662.00    208.86 o
   8  16   9      382.45      521.16    225.73 o
   1  17   9     6601.28     6597.54    218.71 o
   2  17   9      884.13      975.44    129.55 o
   3  17   9      635.36      815.28    124.77 o
   4  17   9      141.29      269.38    128.69 o
   5  17   9     1174.99     1386.89    147.69 o
   6  17   9      307.94      297.32    158.73 o
   7  17   9     2997.18     3153.49    295.52 o
   0  18   9      833.36      779.26    183.66 o
   1  18   9     4045.00     4468.32    190.48 o
   2  18   9      134.35      244.39    124.13 o
   3  18   9     8434.27     9437.43    273.57 o
   4  18   9      585.60      517.55    147.90 o
   5  18   9     3942.87     4658.88    226.22 o
   6  18   9     1977.31     2088.61    217.05 o
   7  18   9        9.24     -144.05    228.78 o
   1  19   9      639.45      629.74    138.52 o
   2  19   9       51.89      310.11    135.06 o
   3  19   9        9.43      137.82    128.02 o
   4  19   9      396.48      415.29    160.72 o
   5  19   9     2494.42     2823.14    228.91 o
   6  19   9      262.35      695.59    196.85 o
   0  20   9      125.60      -65.95    183.00 o
   1  20   9       10.97      252.94    139.92 o
   2  20   9      558.82      542.71    145.46 o
   3  20   9       25.13      296.47    149.77 o
   4  20   9      498.11      573.19    168.28 o
   5  20   9      484.61     1127.86    271.06 o
   1  21   9     2161.87     2202.90    176.62 o
   2  21   9      209.90      461.13    154.57 o
   3  21   9      333.14      552.00    176.73 o
   4  21   9      826.31      727.50    200.64 o
   5  21   9      768.91      -57.01    560.08 o
   0  22   9     1725.78     1852.64    260.48 o
   1  22   9      785.79      865.01    168.98 o
   2  22   9       88.36      193.71    150.53 o
   3  22   9     2367.51     2968.15    545.95 o
   1  23   9       89.55      258.24    336.14 o
   0   0  10   287187.88   280196.72   9720.57 o
   1   0  10     3829.51     3841.53     98.23 o
   2   0  10   100093.54   100644.41   2309.38 o
   3   0  10    29406.12    29345.71    535.43 o
   4   0  10      210.34      229.02     40.96 o
   5   0  10     5588.21     5659.09    143.49 o
   6   0  10    46769.27    46628.52    833.81 o
   7   0  10      158.44       25.85    241.32 o
   8   0  10     7308.24     7743.26    448.26 o
   9   0  10     3193.89     2820.31    305.79 o
  10   0  10        0.68       80.27    248.66 o
  11   0  10      317.46       25.25    498.95 o
   1   1  10    47850.99    50562.88    823.85 o
   2   1  10    55875.65    57616.43    789.87 o
   3   1  10      600.28      807.54     34.05 o
   4   1  10    11596.20    11833.85    164.54 o
   5   1  10     2327.33     2380.20     55.74 o
   6   1  10     1485.90     1577.35     48.46 o
   7   1  10     7214.65     6655.17    223.73 o
   8   1  10      809.47      663.70    147.76 o
   9   1  10     1044.27     1024.56    176.74 o
  10   1  10     3114.17     3109.43    244.22 o
  11   1  10       69.18     -189.61    227.98 o
   0   2  10       44.90       24.56     44.97 o
   1   2  10     1395.05     1561.07     46.72 o
   2   2  10    14461.99    15336.00    208.92 o
   3   2  10      498.66      538.42     31.64 o
   4   2  10      595.19      618.06     34.34 o
   5   2  10     2134.90     2239.68     67.08 o
   6   2  10       24.45      194.97     45.98 o
   7   2  10      225.09      194.13     88.62 o
   8   2  10      275.12      229.94    143.52 o
   9   2  10      303.53      445.72    160.54 o
  10   2  10       62.70      295.19    185.69 o
  11   2  10       84.50       97.82    221.72 o
   1   3  10    33897.51    34831.68    556.21 o
   2   3  10     7921.25     7922.62    117.84 o
   3   3  10     3922.56     4158.27     73.56 o
   4   3  10    52394.29    53636.24    634.73 o
   5   3  10     4975.39     5004.32     90.16 o
   6   3  10      600.10      709.97     39.43 o
   7   3  10     4404.43     4583.56    166.46 o
   8   3  10     4405.34     4570.30    210.76 o
   9   3  10      774.53      875.59    267.61 o
  10   3  10      817.52      639.68    230.31 o
  11   3  10        3.38      164.37    237.72 o
   0   4  10   187213.25   183610.66   4064.34 o
   1   4  10     5609.93     5612.11    118.26 o
   2   4  10    31786.80    32230.31    437.09 o
   3   4  10    24531.85    25314.50    326.61 o
   4   4  10    18980.38    19824.59    264.89 o
   5   4  10     6831.48     7117.46    125.54 o
   6   4  10    18180.30    17948.34    262.62 o
   7   4  10      215.57       74.73     74.52 o
   8   4  10    14381.89    14100.43    409.78 o
   9   4  10     1950.04     1904.14    173.19 o
  10   4  10      358.89      278.99    237.07 o
  11   4  10      608.89      440.67    344.19 o
   1   5  10    29772.63    30628.05    523.26 o
   2   5  10     9000.73     8986.61    149.27 o
   3   5  10     4925.53     4903.80     90.64 o
   4   5  10    18694.36    19098.53    249.43 o
   5   5  10     6870.36     6685.78    144.56 o
   6   5  10       98.09       79.87     46.09 o
   7   5  10     3630.53     3588.33    142.19 o
   8   5  10     6742.69     6712.36    219.92 o
   9   5  10      407.15      200.98    203.08 o
  10   5  10      736.66      834.65    246.41 o
  11   5  10        7.11     -403.68    438.71 o
   0   6  10     3704.88     3774.19    108.30 o
   1   6  10      363.54      348.61     39.56 o
   2   6  10       52.26       76.79     36.05 o
   3   6  10     2312.57     2458.23     65.66 o
   4   6  10       14.45      -26.47     33.74 o
   5   6  10     2235.50     2379.85     71.76 o
   6   6  10      192.68      110.19     54.02 o
   7   6  10      780.01      883.46     87.80 o
   8   6  10       37.51      162.02    119.50 o
   9   6  10        3.62      159.11    213.73 o
  10   6  10       24.03      407.65    246.56 o
  11   6  10       64.97       48.39    268.83 o
   1   7  10    12014.41    11427.27    222.87 o
   2   7  10    41062.60    39430.29    609.76 o
   3   7  10      881.09      877.03     59.76 o
   4   7  10    22061.77    22433.11    333.61 o
   5   7  10     3866.77     3816.61    101.55 o
   6   7  10     6780.34     6460.96    163.80 o
   7   7  10     2851.61     3084.70    135.44 o
   8   7  10      332.52      226.52    101.74 o
   9   7  10      643.76      544.05    241.10 o
  10   7  10     2451.14     2814.13    350.00 o
  11   7  10       34.07       77.40    297.76 o
   0   8  10    41359.05    38988.52    900.65 o
   1   8  10     8878.01     8826.06    176.10 o
   2   8  10    17966.27    16818.72    295.34 o
   3   8  10    16611.82    16608.11    286.11 o
   4   8  10     4755.75     5056.36    112.54 o
   5   8  10     9430.71     9353.36    172.57 o
   6   8  10    34780.17    33602.60    572.66 o
   7   8  10      430.58      406.65     97.18 o
   8   8  10     4129.17     4317.17    193.91 o
   9   8  10      971.80      788.37    217.01 o
  10   8  10        4.09      214.19    266.81 o
   1   9  10    13939.66    12797.58    238.96 o
   2   9  10    16042.78    15370.91    264.27 o
   3   9  10      414.13      362.31     54.25 o
   4   9  10     6882.58     6497.27    141.75 o
   5   9  10     2452.59     2363.04     84.87 o
   6   9  10      257.21      242.07     75.22 o
   7   9  10     2186.37     1913.92    106.35 o
   8   9  10     2242.31     2351.27    161.72 o
   9   9  10       79.26      238.47    270.37 o
  10   9  10     1742.18     2094.86    337.65 o
   0  10  10        9.09      120.46     97.82 o
   1  10  10      250.50      273.85     60.55 o
   2  10  10     2699.22     2629.55    150.29 o
   3  10  10     2170.83     2220.20     90.19 o
   4  10  10     4588.20     4317.83    121.21 o
   5  10  10     2396.22     2424.12     95.32 o
   6  10  10      189.93      102.25     83.07 o
   7  10  10     1030.05      943.99     99.39 o
   8  10  10       65.32     -117.05    127.09 o
   9  10  10        1.67     -126.97    214.35 o
  10  10  10      134.17     -182.63    292.73 o
   1  11  10     2551.94     2746.39    105.44 o
   2  11  10    20743.89    19703.54    374.65 o
   3  11  10      167.07       39.95     63.85 o
   4  11  10    27211.24    25869.04    434.96 o
   5  11  10     1508.63     1683.81     95.93 o
   6  11  10     3920.39     4148.84    150.12 o
   7  11  10     2974.40     3071.85    143.62 o
   8  11  10       64.65      -51.66    138.13 o
   9  11  10      203.14     -152.00    220.55 o
  10  11  10     1222.69      947.89    362.61 o
   0  12  10    46257.70    44162.70   1163.42 o
   1  12  10     2765.80     2886.12    110.54 o
   2  12  10    12268.11    11724.11    252.56 o
   3  12  10    17486.13    17072.32    320.16 o
   4  12  10      780.69      710.30     81.10 o
   5  12  10     3738.59     3860.75    165.16 o
   6  12  10     5955.84     5826.58    200.24 o
   7  12  10       39.57      -79.38    103.76 o
   8  12  10     2867.60     2871.30    204.05 o
   9  12  10     1033.33      781.72    339.65 o
   1  13  10      290.46      359.29     78.16 o
   2  13  10    13094.24    12470.62    271.16 o
   3  13  10      309.90      311.92     80.74 o
   4  13  10     6230.07     6294.93    168.06 o
   5  13  10     3272.24     3109.86    135.59 o
   6  13  10      215.83      261.69    115.83 o
   7  13  10      697.18      418.30    119.31 o
   8  13  10     1279.69     1342.17    213.41 o
   9  13  10       43.64      394.68    336.11 o
   0  14  10      786.92      979.95    154.60 o
   1  14  10      114.85      201.81     92.64 o
   2  14  10      593.60      661.31     94.46 o
   3  14  10      686.19      909.69     94.83 o
   4  14  10       85.09      188.11     84.60 o
   5  14  10      824.63      863.07    112.17 o
   6  14  10      587.40      438.27    119.03 o
   7  14  10      451.20      479.75    139.92 o
   8  14  10     1319.08     1353.03    219.51 o
   9  14  10        1.05       59.79    367.16 o
   1  15  10     3481.31     4121.86    164.39 o
   2  15  10     4295.28     4573.98    207.61 o
   3  15  10      649.93      670.63     98.51 o
   4  15  10     9829.62    10556.56    236.54 o
   5  15  10      552.77      821.60    128.14 o
   6  15  10     1912.12     2111.14    174.45 o
   7  15  10     1180.73     1089.74    162.20 o
   8  15  10      819.57      528.04    217.68 o
   0  16  10     7428.40     8022.09    396.70 o
   1  16  10     2162.31     2388.68    145.68 o
   2  16  10     3098.20     3100.15    155.54 o
   3  16  10     6607.02     7326.24    223.67 o
   4  16  10     1537.01     1722.47    133.52 o
   5  16  10     1898.05     2252.85    155.43 o
   6  16  10     3954.28     4021.78    215.36 o
   7  16  10       18.02      -35.36    195.31 o
   8  16  10      792.56      664.11    230.14 o
   1  17  10       48.13      280.05    115.42 o
   2  17  10     3209.67     3435.87    169.15 o
   3  17  10      355.71      334.46    126.13 o
   4  17  10     2936.73     3032.45    224.87 o
   5  17  10      786.77      995.79    156.06 o
   6  17  10       46.06      205.23    169.43 o
   7  17  10      262.30      -37.88    188.39 o
   0  18  10      670.63      733.32    202.78 o
   1  18  10        4.00      -73.37    122.71 o
   2  18  10     1438.08     1678.73    167.30 o
   3  18  10       38.73      323.04    133.78 o
   4  18  10      637.60      847.03    158.28 o
   5  18  10      202.24      505.18    169.08 o
   6  18  10      495.54      757.48    209.64 o
   7  18  10       49.02      122.83    328.57 o
   1  19  10     2584.65     2771.67    242.28 o
   2  19  10     4830.94     4896.55    249.82 o
   3  19  10      707.79      842.21    141.95 o
   4  19  10     1087.07     1956.82    190.69 o
   5  19  10      178.44      368.34    190.83 o
   6  19  10      807.45     1543.16    282.69 o
   0  20  10     1875.43     1997.55    250.70 o
   1  20  10      767.82      520.11    147.68 o
   2  20  10      574.84      863.51    148.50 o
   3  20  10     1111.13     1503.10    169.24 o
   4  20  10      378.11      652.39    171.85 o
   5  20  10      500.41      649.95    317.47 o
   1  21  10      213.45      440.03    149.98 o
   2  21  10     1387.51     1758.05    173.37 o
   3  21  10       40.78      203.07    172.50 o
   4  21  10      741.74     1132.71    259.51 o
   0  22  10     1601.55     1812.35    309.86 o
   1  22  10       30.69      124.43    160.81 o
   2  22  10      305.03      825.72    180.91 o
   3  22  10       24.64      282.26    329.17 o
   1  23  10      552.81     1402.00    491.24 o
   1   1  11      126.49      208.09     34.29 o
   2   1  11    51602.66    53356.81    853.08 o
   3   1  11     6640.85     6947.74    109.85 o
   4   1  11    36879.29    37883.48    482.07 o
   5   1  11     2748.64     2854.90     65.20 o
   6   1  11      829.88     1013.22     45.27 o
   7   1  11      154.75      256.40     75.41 o
   8   1  11     1956.93     1915.33    178.07 o
   9   1  11        8.91       39.33    157.96 o
  10   1  11     2695.64     2868.99    246.35 o
  11   1  11       18.08     -204.20    204.20 o
   0   2  11   252536.61   246513.73   5409.37 o
   1   2  11       87.88      140.85     32.22 o
   2   2  11    81020.54    80828.41   1066.46 o
   3   2  11      560.55      634.72     34.75 o
   4   2  11     2449.40     2351.00     55.91 o
   5   2  11      791.72      795.91     39.35 o
   6   2  11    43195.90    42808.15    606.45 o
   7   2  11        2.87       -8.18     71.82 o
   8   2  11    15274.70    14568.46    471.53 o
   9   2  11        4.37      -17.87    158.25 o
  10   2  11      454.96      229.63    186.85 o
  11   2  11       10.59     -195.82    199.13 o
   1   3  11     3254.43     3258.38     82.80 o
   2   3  11    25122.17    25990.14    368.96 o
   3   3  11      184.67      213.63     30.67 o
   4   3  11    36452.47    37113.44    528.70 o
   5   3  11      156.92      154.41     34.33 o
   6   3  11       70.64       58.80     43.33 o
   7   3  11      444.99      593.13     79.88 o
   8   3  11     6459.93     6258.09    281.71 o
   9   3  11       64.55     -104.23    153.19 o
  10   3  11      903.72      874.18    193.22 o
  11   3  11        4.51      149.40    253.82 o
   0   4  11     7753.56     7481.28    202.61 o
   1   4  11      123.21      119.33     34.20 o
   2   4  11     1853.66     1739.26     54.46 o
   3   4  11        3.91       43.13     29.67 o
   4   4  11      418.01      358.02     34.38 o
   5   4  11      106.95       96.45     36.16 o
   6   4  11       65.13       95.42     47.99 o
   7   4  11       50.35      101.88     67.89 o
   8   4  11       87.79      179.49    125.83 o
   9   4  11      322.69      206.73    172.03 o
  10   4  11       65.75      -57.66    212.52 o
  11   4  11       35.38      385.47    344.25 o
   1   5  11      121.88      167.12     31.08 o
   2   5  11    54834.82    54840.14    871.84 o
   3   5  11     6589.33     6402.85    113.33 o
   4   5  11    30434.17    31167.74    451.98 o
   5   5  11     1574.83     1651.37     53.30 o
   6   5  11     5962.26     5940.71    134.29 o
   7   5  11      174.51      159.53     72.26 o
   8   5  11     1723.39     1789.08    127.00 o
   9   5  11       50.29      116.23    164.05 o
  10   5  11     3055.42     3339.82    399.55 o
  11   5  11       30.75      242.57    348.44 o
   0   6  11    70941.58    69044.20   1554.23 o
   1   6  11     2793.26     2881.16     92.86 o
   2   6  11    35669.80    35302.50    603.42 o
   3   6  11      134.25      159.99     39.75 o
   4   6  11    13454.20    13859.36    222.16 o
   5   6  11       69.15       87.50     47.83 o
   6   6  11    40798.19    39298.32    650.45 o
   7   6  11     1110.56     1197.32    122.95 o
   8   6  11    11992.74    12191.30    476.30 o
   9   6  11        9.03      280.98    218.28 o
  10   6  11       14.71      144.18    237.64 o
  11   6  11       27.48     -327.40    327.40 o
   1   7  11     2913.96     2782.20     83.53 o
   2   7  11    39505.79    38406.19    623.53 o
   3   7  11      508.84      538.98     52.76 o
   4   7  11     5360.35     5328.96    112.85 o
   5   7  11      104.26       96.85     53.37 o
   6   7  11      289.74      195.91     67.48 o
   7   7  11        3.75       58.97     88.36 o
   8   7  11     3116.14     2900.67    165.49 o
   9   7  11      565.64      677.43    274.44 o
  10   7  11     3252.25     3260.25    337.27 o
   0   8  11     1910.02     1684.43    102.34 o
   1   8  11      183.09       91.40     53.96 o
   2   8  11     1983.15     2023.92     79.32 o
   3   8  11     1275.45     1316.38     78.16 o
   4   8  11      880.55      774.80     63.39 o
   5   8  11       12.09        3.07     57.10 o
   6   8  11     1674.48     1542.24     94.45 o
   7   8  11      294.98      257.63     96.45 o
   8   8  11       28.87      -17.55    114.80 o
   9   8  11      287.30      385.51    235.47 o
  10   8  11      256.06      246.29    270.01 o
   1   9  11     3396.80     3369.04    107.22 o
   2   9  11    28251.22    26121.40    422.13 o
   3   9  11     1342.00     1266.84     66.78 o
   4   9  11    47366.57    45196.50    705.30 o
   5   9  11      512.01      576.61     65.11 o
   6   9  11     8440.09     8658.15    257.17 o
   7   9  11       67.85      -48.64     82.18 o
   8   9  11      227.14      243.92    129.12 o
   9   9  11      282.36      255.58    254.60 o
  10   9  11     1742.20     1642.74    438.80 o
   0  10  11    96463.11    87124.99   2196.16 o
   1  10  11     4569.71     4090.51    125.04 o
   2  10  11    15138.05    14532.88    256.84 o
   3  10  11      299.46      326.36     60.01 o
   4  10  11     3231.43     3036.62    119.34 o
   5  10  11       23.62      -20.47     66.65 o
   6  10  11    13570.68    13100.94    286.84 o
   7  10  11      559.48      555.45     99.13 o
   8  10  11     5406.54     5483.06    237.89 o
   9  10  11       67.95      309.43    291.69 o
  10  10  11       36.97      380.13    413.01 o
   1  11  11       93.66       83.26     73.54 o
   2  11  11     7702.11     7532.99    194.09 o
   3  11  11      350.77      349.74     71.16 o
   4  11  11    20862.95    19989.23    362.96 o
   5  11  11      275.61      469.44     80.39 o
   6  11  11       20.74      -28.40    103.98 o
   7  11  11      327.70      337.94    102.82 o
   8  11  11     4601.50     4225.14    218.74 o
   9  11  11       94.34     -274.25    274.25 o
  10  11  11      292.03      267.94    426.80 o
   0  12  11       81.56      146.10    162.46 o
   1  12  11      537.77      522.58     77.65 o
   2  12  11      795.46      683.29     81.89 o
   3  12  11      706.19      802.58     79.69 o
   4  12  11     2845.84     2902.32    114.00 o
   5  12  11      943.14      997.84     98.28 o
   6  12  11      287.75      267.87    106.56 o
   7  12  11       69.66       60.13    107.35 o
   8  12  11       49.01     -168.79    168.79 o
   9  12  11        1.88     -303.31    303.31 o
   1  13  11      328.23      450.20     81.15 o
   2  13  11    14186.50    13492.74    286.82 o
   3  13  11     1043.04     1001.36     87.67 o
   4  13  11    19739.49    19670.76    429.32 o
   5  13  11      254.72      238.98     94.92 o
   6  13  11     4511.49     4563.58    200.78 o
   7  13  11      375.82      293.75    130.25 o
   8  13  11       35.61     -184.37    184.37 o
   9  13  11        1.93     -322.63    322.63 o
   0  14  11    29449.77    29790.08   1138.88 o
   1  14  11     2193.77     2409.44    131.52 o
   2  14  11    11332.33    11358.48    262.39 o
   3  14  11     1817.96     1974.13    107.99 o
   4  14  11     1329.85     1299.29    101.75 o
   5  14  11      333.36      225.56    113.04 o
   6  14  11     7037.97     6905.14    255.30 o
   7  14  11       25.88      198.88    139.23 o
   8  14  11     1179.78      957.50    264.07 o
   9  14  11      117.61     -324.71    324.71 o
   1  15  11       88.26      181.31    101.08 o
   2  15  11    12276.65    12387.05    342.62 o
   3  15  11      535.95      640.20    102.98 o
   4  15  11     2742.94     3018.01    185.54 o
   5  15  11       67.99      202.94    118.57 o
   6  15  11       58.42      104.26    137.85 o
   7  15  11        1.13      -32.84    144.04 o
   8  15  11      985.63      700.26    219.20 o
   0  16  11       57.79      111.56    150.36 o
   1  16  11      779.12      869.03    124.40 o
   2  16  11       54.19      133.12    112.37 o
   3  16  11       55.11      227.18    116.32 o
   4  16  11      108.48      -12.80    116.58 o
   5  16  11      909.86     1027.92    142.64 o
   6  16  11       24.34      -73.33    145.55 o
   7  16  11       26.93        7.26    176.90 o
   8  16  11     1904.73     2128.99    358.91 o
   1  17  11      251.80      475.68    120.80 o
   2  17  11     4246.82     4623.04    191.55 o
   3  17  11        0.56       93.96    117.38 o
   4  17  11     6584.83     7797.46    322.30 o
   5  17  11       58.87      161.56    150.62 o
   6  17  11     1868.12     2264.84    213.62 o
   7  17  11        2.90     -158.62    236.56 o
   0  18  11     5285.78     5509.04    584.51 o
   1  18  11      454.44      423.69    129.21 o
   2  18  11      828.15     1327.12    144.70 o
   3  18  11       73.13      219.50    130.46 o
   4  18  11     1992.10     2494.03    199.76 o
   5  18  11       78.53      225.02    171.88 o
   6  18  11     5268.99     6016.59    438.57 o
   7  18  11       12.17     -439.61    513.47 o
   1  19  11      109.65      149.91    135.94 o
   2  19  11     1424.86     1865.52    162.70 o
   3  19  11       38.18        3.52    132.99 o
   4  19  11     2452.94     3158.43    210.25 o
   5  19  11      199.92      769.21    214.31 o
   6  19  11      271.11      621.74    256.63 o
   0  20  11      759.57      902.82    220.97 o
   1  20  11        2.91      232.15    143.65 o
   2  20  11     1411.09     1820.63    171.64 o
   3  20  11      250.48      574.37    160.23 o
   4  20  11      876.92     1360.59    188.07 o
   5  20  11       10.84      283.30    416.67 o
   1  21  11       10.62      273.04    156.59 o
   2  21  11     1321.60     1745.92    178.42 o
   3  21  11       29.85      160.17    173.61 o
   4  21  11     2844.39     3729.27    376.86 o
   0  22  11     3693.60     4310.11    347.00 o
   1  22  11        3.54     -103.77    184.33 o
   2  22  11      676.70      734.85    248.34 o
   3  22  11       58.08      836.90    580.88 o
   0   0  12   123562.14   120235.63   4202.65 o
   1   0  12    19198.34    19040.94    446.33 o
   2   0  12    91692.63    93960.02   2082.56 o
   3   0  12     9981.52    10645.86    228.12 o
   4   0  12      673.32      643.83     53.83 o
   5   0  12     4451.64     4612.53    124.16 o
   6   0  12    24330.31    23162.54    466.73 o
   7   0  12     2050.35     2350.65    180.75 o
   8   0  12     2775.05     2500.86    276.74 o
   9   0  12     4957.05     5191.82    437.81 o
  10   0  12       47.98     -226.08    243.64 o
  11   0  12       52.85      -45.90    295.61 o
   1   1  12    58866.60    58421.59    972.78 o
   2   1  12    22529.97    22641.26    355.40 o
   3   1  12      174.03      190.03     31.50 o
   4   1  12    46799.30    47187.29    648.18 o
   5   1  12     1558.75     1816.02     53.30 o
   6   1  12     1889.63     1964.18     71.68 o
   7   1  12     3940.40     4274.44    159.08 o
   8   1  12     1159.10     1095.87    155.97 o
   9   1  12     3592.84     4134.89    248.01 o
  10   1  12     1111.58     1292.20    209.32 o
  11   1  12       26.52      118.99    208.14 o
   0   2  12     9164.86     9579.07    276.45 o
   1   2  12    28255.38    28718.24    491.07 o
   2   2  12       14.05       -1.53     29.13 o
   3   2  12     1889.59     2026.14     52.25 o
   4   2  12     1497.66     1579.82     48.97 o
   5   2  12       19.55       40.94     34.82 o
   6   2  12      385.11      441.48     52.13 o
   7   2  12     3949.05     4053.13    139.18 o
   8   2  12      645.10      653.00    186.11 o
   9   2  12      232.26       82.77    161.20 o
  10   2  12        4.23       45.71    178.48 o
  11   2  12       31.01      -75.44    248.87 o
   1   3  12     5051.75     4766.66    107.79 o
   2   3  12    43642.03    44304.76    704.90 o
   3   3  12     9427.46     9415.92    155.49 o
   4   3  12    16318.44    16749.80    291.77 o
   5   3  12    14981.53    15472.55    269.74 o
   6   3  12     2813.72     2804.18     84.58 o
   7   3  12     3796.53     3985.56    140.98 o
   8   3  12     1186.14     1159.55    224.41 o
   9   3  12       39.64      201.42    166.73 o
  10   3  12     2818.44     3105.43    258.45 o
  11   3  12       17.59       37.29    256.13 o
   0   4  12   119573.16   120521.86   2985.35 o
   1   4  12     1282.45     1411.41     80.42 o
   2   4  12    18750.24    18006.45    304.54 o
   3   4  12    33037.04    33654.41    478.24 o
   4   4  12     5090.51     5211.02     99.65 o
   5   4  12     1434.46     1676.81     60.05 o
   6   4  12    23417.72    22773.75    373.84 o
   7   4  12     1315.03     1379.38     92.82 o
   8   4  12     8099.60     7676.61    265.86 o
   9   4  12     1142.65     1067.93    185.04 o
  10   4  12        5.72     -122.12    618.35 o
  11   4  12      999.22     1196.16    477.61 o
   1   5  12    22173.78    21622.35    380.78 o
   2   5  12    23328.89    22694.48    400.17 o
   3   5  12     1096.22     1046.44     48.33 o
   4   5  12    15884.83    15897.54    232.91 o
   5   5  12     3024.97     3053.26     81.60 o
   6   5  12      592.55      607.28     61.48 o
   7   5  12    10656.40    10602.49    246.81 o
   8   5  12     2570.96     2467.93    145.70 o
   9   5  12       99.89      234.17    276.38 o
  10   5  12     1689.97     1839.40    357.49 o
  11   5  12       46.85     -191.61    355.61 o
   0   6  12      249.02      127.38     57.24 o
   1   6  12     5684.99     5654.44    130.20 o
   2   6  12       16.80      -15.02     49.76 o
   3   6  12     3605.96     3643.22     86.54 o
   4   6  12      148.96      168.90     44.13 o
   5   6  12     5940.37     6121.97    129.65 o
   6   6  12       51.05      219.11     62.86 o
   7   6  12      160.01      127.76     84.99 o
   8   6  12     1020.51     1041.08    207.28 o
   9   6  12      507.95      624.28    317.44 o
  10   6  12      395.65     -229.96    561.88 o
   1   7  12    12399.03    11566.24    244.11 o
   2   7  12    22556.11    21539.57    366.03 o
   3   7  12     6461.64     5980.88    135.19 o
   4   7  12    24117.66    24433.34    378.28 o
   5   7  12      212.01      170.79     72.30 o
   6   7  12     2945.01     3244.38    124.21 o
   7   7  12     4039.76     4617.69    156.37 o
   8   7  12      808.25      821.55    132.66 o
   9   7  12      149.44       -2.51    242.64 o
  10   7  12     1197.10     1827.33    290.74 o
   0   8  12    41028.07    39339.96    903.37 o
   1   8  12    11423.08    10810.04    205.91 o
   2   8  12    15211.11    14695.28    265.11 o
   3   8  12    15609.27    15115.41    287.73 o
   4   8  12     8053.88     7947.82    176.57 o
   5   8  12     8053.42     7810.90    164.50 o
   6   8  12    18684.97    18228.87    359.41 o
   7   8  12      130.12      126.99     84.48 o
   8   8  12     6715.61     6864.84    268.30 o
   9   8  12     1452.09     1610.69    273.01 o
  10   8  12        8.98      -19.20    601.50 o
   1   9  12     4239.41     3978.34    115.81 o
   2   9  12    11450.62    11004.97    214.19 o
   3   9  12     1054.79      916.63     78.24 o
   4   9  12     7714.13     7843.64    166.01 o
   5   9  12    11107.00    11138.55    203.48 o
   6   9  12       27.04       15.51     79.64 o
   7   9  12      893.12      736.75     99.97 o
   8   9  12     2712.12     2918.23    265.57 o
   9   9  12      498.50      747.53    361.27 o
  10   9  12     1140.33      827.65    402.29 o
   0  10  12     2568.63     2212.93    128.49 o
   1  10  12       21.15      -50.11     64.65 o
   2  10  12     4437.77     4253.27    120.21 o
   3  10  12      257.59      258.14     60.78 o
   4  10  12     3682.47     3542.82    109.73 o
   5  10  12     1397.95     1579.11     88.37 o
   6  10  12       26.38      130.15     86.93 o
   7  10  12     1444.13     1575.82    117.33 o
   8  10  12      160.81       50.80    150.26 o
   9  10  12       27.88     -427.43    462.55 o
  10  10  12      478.11      103.18    400.87 o
   1  11  12     3427.01     2988.47    122.33 o
   2  11  12    16357.94    15307.32    304.33 o
   3  11  12     3803.84     3641.39    134.92 o
   4  11  12    15765.29    15621.82    298.53 o
   5  11  12     4273.47     4381.73    135.92 o
   6  11  12     3729.81     3890.49    230.68 o
   7  11  12       90.63      -42.47    110.22 o
   8  11  12       58.71      -42.31    161.51 o
   9  11  12      206.41      -45.13    381.31 o
   0  12  12    46572.11    45455.49   1197.84 o
   1  12  12     2751.14     2494.50    120.02 o
   2  12  12    11670.43    11148.60    230.66 o
   3  12  12    13619.04    13005.33    261.08 o
   4  12  12      917.43      815.70     88.75 o
   5  12  12     5819.47     5802.36    203.21 o
   6  12  12     6520.48     6412.52    234.13 o
   7  12  12       43.99       18.97    120.33 o
   8  12  12     2612.45     2631.02    231.27 o
   9  12  12     1148.78      831.08    425.69 o
   1  13  12     6794.98     6540.85    197.35 o
   2  13  12     5265.79     5238.38    161.19 o
   3  13  12     1187.94     1102.33     91.44 o
   4  13  12     7371.18     7107.24    210.56 o
   5  13  12      128.16       96.49    103.51 o
   6  13  12        2.69      -27.01    122.88 o
   7  13  12     1653.18     1741.03    156.07 o
   8  13  12      973.95      742.77    201.93 o
   9  13  12       88.05     -301.05    301.05 o
   0  14  12       63.20      214.60    144.61 o
   1  14  12      341.47      285.48    100.30 o
   2  14  12      671.99      765.75    109.02 o
   3  14  12      147.35      185.63     91.96 o
   4  14  12      108.95       58.92     96.74 o
   5  14  12       60.23      200.67    111.05 o
   6  14  12       51.97      177.39    135.74 o
   7  14  12      955.77      918.24    155.67 o
   8  14  12      786.95      718.72    219.75 o
   1  15  12     1376.01     1236.41    121.80 o
   2  15  12     3568.58     4118.23    168.88 o
   3  15  12       21.10      -15.28    105.98 o
   4  15  12     7760.79     8025.49    340.03 o
   5  15  12       42.65        3.11    117.72 o
   6  15  12      449.26      556.94    152.29 o
   7  15  12     2075.50     2210.01    189.38 o
   8  15  12      251.79      255.80    218.28 o
   0  16  12    10147.85    10607.90    561.18 o
   1  16  12     1143.10     1245.10    130.07 o
   2  16  12     2603.21     3372.25    163.25 o
   3  16  12     6706.51     6914.67    226.92 o
   4  16  12      589.30      891.88    131.65 o
   5  16  12     1128.09     1364.60    159.37 o
   6  16  12     5351.18     5442.32    251.13 o
   7  16  12        8.72     -178.00    178.00 o
   1  17  12      297.00      320.77    121.73 o
   2  17  12     2780.26     3149.08    167.82 o
   3  17  12      279.09      346.66    124.69 o
   4  17  12      520.13      740.16    151.11 o
   5  17  12     2227.15     2615.24    209.27 o
   6  17  12      234.19      239.06    176.82 o
   7  17  12       83.68      132.15    215.85 o
   0  18  12      905.81      924.02    197.32 o
   1  18  12      975.44     1330.08    146.58 o
   2  18  12      363.19      386.09    134.51 o
   3  18  12       15.53      154.46    132.43 o
   4  18  12      169.83      324.62    155.87 o
   5  18  12      256.37      311.91    175.80 o
   6  18  12        3.14       63.20    192.03 o
   1  19  12     1043.39      922.94    148.38 o
   2  19  12     1984.23     2211.70    174.08 o
   3  19  12       21.43      115.38    150.75 o
   4  19  12     2530.71     3092.18    211.55 o
   5  19  12      202.20      550.70    210.46 o
   6  19  12      731.44      805.75    290.72 o
   0  20  12     2862.68     3447.06    285.16 o
   1  20  12      515.79      823.44    159.63 o
   2  20  12      820.77      918.76    174.31 o
   3  20  12      912.79     1248.92    187.03 o
   4  20  12      783.94      987.15    187.36 o
   5  20  12     1646.77     2959.72    546.82 o
   1  21  12      236.60      263.26    158.94 o
   2  21  12      489.83      727.00    164.87 o
   3  21  12      579.66      774.52    305.24 o
   4  21  12      182.10     -166.52    288.65 o
   0  22  12      754.67      925.88    354.80 o
   1  22  12      178.61      250.35    221.05 o
   2  22  12      526.55      293.98    332.96 o
   1   1  13    42653.36    42777.85    720.34 o
   2   1  13    25458.91    24460.54    401.39 o
   3   1  13    10926.27    10945.71    180.35 o
   4   1  13     3510.29     3505.33     74.81 o
   5   1  13    26999.80    26889.93    386.99 o
   6   1  13     5438.26     5310.21    123.49 o
   7   1  13     5748.83     5584.92    151.86 o
   8   1  13      269.48      111.27    141.86 o
   9   1  13     1300.22     1204.61    185.34 o
  10   1  13      454.13      501.11    193.38 o
  11   1  13       80.39       80.93    241.16 o
   0   2  13     5017.55     4982.67    144.59 o
   1   2  13    30417.82    29647.41    507.91 o
   2   2  13     9457.87     9420.08    164.28 o
   3   2  13    68701.23    70063.09    971.45 o
   4   2  13      225.99      202.02     36.84 o
   5   2  13    21075.09    22001.87    310.59 o
   6   2  13     4962.38     4627.27    119.07 o
   7   2  13       26.75      110.56     76.16 o
   8   2  13      168.20      116.09    143.11 o
   9   2  13     6356.68     6246.25    297.77 o
  10   2  13       65.10     -122.38    205.52 o
  11   2  13     1081.39     1263.46    335.41 o
   1   3  13    71718.88    70463.65   1171.87 o
   2   3  13     9461.60     9643.50    188.81 o
   3   3  13     1928.24     2034.70     61.85 o
   4   3  13    24179.71    24379.38    379.47 o
   5   3  13     2861.76     3081.77     77.42 o
   6   3  13      367.75      325.03     63.19 o
   7   3  13    15334.17    14710.34    333.39 o
   8   3  13      270.51      418.44    117.45 o
   9   3  13      201.68      252.49    167.63 o
  10   3  13      590.40      980.10    248.33 o
  11   3  13      273.52      399.35    352.74 o
   0   4  13      690.67      793.58     83.64 o
   1   4  13     2164.38     2012.24     81.01 o
   2   4  13       32.31       16.10     41.28 o
   3   4  13     1429.44     1677.21     58.22 o
   4   4  13      849.29      904.75     48.04 o
   5   4  13     2060.77     2175.40     70.67 o
   6   4  13      233.98      378.16     64.59 o
   7   4  13       16.07      -77.03     80.18 o
   8   4  13      807.81      692.77    142.64 o
   9   4  13        3.30      350.56    219.17 o
  10   4  13      587.11     1082.56    380.62 o
  11   4  13       16.35      295.46    493.75 o
   1   5  13    51261.81    49651.81    891.85 o
   2   5  13      615.49      664.95     49.41 o
   3   5  13     1084.03     1050.40     66.39 o
   4   5  13    13017.36    13014.68    200.17 o
   5   5  13     2652.47     2665.39     77.79 o
   6   5  13       33.10       48.49     59.76 o
   7   5  13    12117.76    12298.34    254.75 o
   8   5  13      718.88      894.81    131.79 o
   9   5  13     1626.27     1593.69    319.91 o
  10   5  13      279.49      305.06    329.60 o
   0   6  13    21290.43    20963.38    502.80 o
   1   6  13     1337.14     1376.89     64.65 o
   2   6  13     1766.28     1663.07     78.89 o
   3   6  13    70012.67    68413.27   1091.65 o
   4   6  13     4211.03     4299.01     98.10 o
   5   6  13    18567.18    18337.55    298.24 o
   6   6  13     1895.20     1833.34     89.94 o
   7   6  13     3694.91     3639.64    138.08 o
   8   6  13     4031.46     4189.03    225.49 o
   9   6  13     2708.98     2718.37    382.33 o
  10   6  13       30.48      341.56    321.65 o
   1   7  13    22504.50    22407.60    430.91 o
   2   7  13     4056.09     3941.20    116.42 o
   3   7  13     1727.45     1765.71     80.68 o
   4   7  13     6662.56     6393.83    146.95 o
   5   7  13    19948.24    19453.43    332.46 o
   6   7  13      829.38     1007.60     94.14 o
   7   7  13     4445.67     4359.90    156.78 o
   8   7  13     1538.24     1167.62    148.10 o
   9   7  13      426.40      500.50    229.76 o
  10   7  13       74.24       58.91    336.25 o
   0   8  13    16064.68    14785.64    429.96 o
   1   8  13     3272.14     3104.72    104.11 o
   2   8  13     7266.94     6706.34    163.43 o
   3   8  13     5515.10     5305.12    138.84 o
   4   8  13     3456.65     3402.09    107.06 o
   5   8  13      827.40      684.52     71.83 o
   6   8  13      182.72      227.70     85.10 o
   7   8  13     1393.91     1140.31    106.62 o
   8   8  13      747.90      706.99    142.16 o
   9   8  13      389.49      435.11    332.58 o
  10   8  13       93.67      353.64    375.20 o
   1   9  13    19621.22    17974.79    324.02 o
   2   9  13     7154.56     6960.18    164.45 o
   3   9  13     5608.79     5602.91    147.60 o
   4   9  13      473.93      531.17     73.33 o
   5   9  13     6115.02     6280.04    170.33 o
   6   9  13      424.72      400.30    100.66 o
   7   9  13     5809.89     6244.37    207.26 o
   8   9  13        4.80      120.31    179.13 o
   9   9  13      814.65      767.64    365.47 o
  10   9  13      652.14      808.20    418.42 o
   0  10  13     5077.55     4777.70    187.55 o
   1  10  13    34698.16    31498.10    563.73 o
   2  10  13    16744.76    16019.39    295.06 o
   3  10  13    25724.13    23958.94    416.51 o
   4  10  13       19.40      -64.86     64.86 o
   5  10  13     9604.42     9547.55    205.35 o
   6  10  13     6073.30     6192.73    389.76 o
   7  10  13      148.70      117.84    113.83 o
   8  10  13      227.88      175.55    177.14 o
   9  10  13     4661.98     4308.31    534.27 o
   1  11  13    12742.25    12009.43    274.20 o
   2  11  13     7204.91     6891.28    165.82 o
   3  11  13      187.09      120.68     68.32 o
   4  11  13       34.12       61.79     74.79 o
   5  11  13     7888.99     7695.11    277.25 o
   6  11  13      146.51      110.63    113.51 o
   7  11  13     3399.01     3388.39    204.67 o
   8  11  13       27.37     -164.51    179.79 o
   9  11  13       19.49       78.59    411.56 o
   0  12  13     2880.91     2693.36    179.29 o
   1  12  13      654.44      439.24     88.65 o
   2  12  13     2763.11     2513.68    125.09 o
   3  12  13        2.05      -66.29     85.78 o
   4  12  13        2.86      -15.14     86.01 o
   5  12  13     2055.81     2416.81    153.78 o
   6  12  13        1.57      189.76    154.63 o
   7  12  13     1449.27     1605.71    153.04 o
   8  12  13      255.56      208.22    202.60 o
   9  12  13        6.87      -91.67    397.70 o
   1  13  13    10524.14    10035.88    257.01 o
   2  13  13      197.40       83.62     91.96 o
   3  13  13      888.09      669.40     97.59 o
   4  13  13     1881.63     2051.79    121.76 o
   5  13  13     1778.53     1846.30    133.80 o
   6  13  13      143.73      -35.12    127.37 o
   7  13  13     2936.90     3363.10    188.85 o
   8  13  13      696.47      666.03    229.13 o
   9  13  13     1070.81      591.77    477.07 o
   0  14  13    24022.35    24596.06    714.22 o
   1  14  13     1133.62     1235.80    116.52 o
   2  14  13     3160.45     3281.25    150.74 o
   3  14  13    26115.45    25850.62    583.30 o
   4  14  13       14.07      -18.42     95.99 o
   5  14  13     6159.07     6199.99    304.24 o
   6  14  13      261.67      174.93    167.15 o
   7  14  13      283.09      271.87    149.54 o
   8  14  13     1242.12     1374.32    229.57 o
   1  15  13     5092.27     5301.17    189.80 o
   2  15  13      225.51      340.78    109.22 o
   3  15  13      415.94      359.36    115.47 o
   4  15  13     1365.52     1606.95    155.38 o
   5  15  13     1601.71     1366.52    144.52 o
   6  15  13      917.51      847.74    161.59 o
   7  15  13     1912.21     2210.63    318.74 o
   8  15  13      427.09      155.75    223.69 o
   0  16  13      178.48      229.78    160.07 o
   1  16  13       17.94       96.31    114.69 o
   2  16  13      224.63      250.35    119.18 o
   3  16  13       51.02      176.99    122.00 o
   4  16  13       65.16      118.14    155.62 o
   5  16  13      311.51      588.65    151.59 o
   6  16  13      744.36      784.35    313.68 o
   7  16  13      474.27      600.75    222.01 o
   1  17  13     3973.66     4360.52    268.95 o
   2  17  13      593.10      831.71    137.81 o
   3  17  13      282.94      414.03    125.96 o
   4  17  13      959.70     1525.47    218.85 o
   5  17  13      400.31      570.64    214.66 o
   6  17  13       20.91      -64.76    175.73 o
   7  17  13     3187.30     4193.54    687.93 o
   0  18  13      485.45      672.82    192.81 o
   1  18  13     3559.01     3976.58    206.20 o
   2  18  13      301.59      521.60    139.28 o
   3  18  13     5000.42     5268.47    214.67 o
   4  18  13      635.73      780.31    161.63 o
   5  18  13     1611.16     2024.01    229.56 o
   6  18  13     1568.45     2133.34    232.22 o
   1  19  13      621.52      790.18    153.97 o
   2  19  13      118.49      386.27    143.66 o
   3  19  13       36.13        5.97    148.48 o
   4  19  13      558.54      763.78    175.93 o
   5  19  13     2652.00     3262.19    411.35 o
   0  20  13      244.75       89.74    204.56 o
   1  20  13        3.69      165.18    144.41 o
   2  20  13      116.15      175.16    153.05 o
   3  20  13        7.94      360.61    171.90 o
   4  20  13       40.95      231.41    215.14 o
   1  21  13     1857.88     2112.70    190.07 o
   2  21  13      843.96     1008.79    171.68 o
   3  21  13      827.66     1460.37    341.50 o
   0  22  13      247.62      746.38    352.40 o
   1  22  13      471.63      386.26    309.59 o
   0   0  14      756.74      874.35    112.69 o
   1   0  14    65022.75    64464.24   1439.32 o
   2   0  14      642.38      558.40     63.25 o
   3   0  14   106972.52   104180.96   2308.57 o
   4   0  14      164.92      128.46     53.57 o
   5   0  14    27396.13    26015.60    564.40 o
   6   0  14    10769.82    10824.28    298.67 o
   7   0  14      870.11     1097.83    122.61 o
   8   0  14      788.02      920.47    219.12 o
   9   0  14     7911.64     7174.30    462.08 o
  10   0  14       16.66        4.61    257.08 o
  11   0  14     2359.54     3156.09    482.63 o
   1   1  14    45359.01    45753.03    770.99 o
   2   1  14     1127.17     1196.17     53.97 o
   3   1  14     3688.94     3847.21     99.00 o
   4   1  14     1568.50     1648.68     54.82 o
   5   1  14     8422.37     7959.39    150.56 o
   6   1  14     1856.51     1947.64     76.66 o
   7   1  14     8177.32     7872.46    194.35 o
   8   1  14       83.51      102.15    178.76 o
   9   1  14       45.42     -150.16    273.73 o
  10   1  14      499.09      344.00    191.50 o
  11   1  14      339.08      128.73    420.24 o
   0   2  14    18891.62    17965.68    427.07 o
   1   2  14       48.74        4.42     39.59 o
   2   2  14     1923.14     1893.06     58.86 o
   3   2  14      891.45      934.36     57.22 o
   4   2  14      379.63      428.74     42.90 o
   5   2  14      158.29      190.27     50.10 o
   6   2  14     4537.12     4703.29    130.70 o
   7   2  14       19.77      -51.55     69.38 o
   8   2  14      278.73      217.95    114.40 o
   9   2  14        2.13       75.22    164.08 o
  10   2  14      317.86      102.64    277.32 o
   1   3  14    41589.08    39482.64    670.69 o
   2   3  14       13.49      -42.57     42.57 o
   3   3  14      262.20      250.68     45.43 o
   4   3  14     4513.16     4756.61    113.37 o
   5   3  14    11355.10    11026.29    185.88 o
   6   3  14       25.05       91.86     63.52 o
   7   3  14     8530.74     8507.57    191.92 o
   8   3  14       86.70       66.63    117.53 o
   9   3  14     1956.95     2204.80    211.58 o
  10   3  14       78.73       96.17    231.54 o
   0   4  14     4265.12     4205.17    165.07 o
   1   4  14     9011.12     8581.40    188.69 o
   2   4  14     5555.10     5348.17    126.00 o
   3   4  14   105749.27   103424.67   1551.58 o
   4   4  14     1089.62     1129.44     57.55 o
   5   4  14    34621.82    34189.34    497.69 o
   6   4  14       23.48       85.41     63.79 o
   7   4  14     1039.89      971.76     84.18 o
   8   4  14      705.87      919.66    130.50 o
   9   4  14     4427.90     4058.96    310.98 o
  10   4  14      106.45      166.89    312.24 o
   1   5  14    25570.19    25106.99    472.44 o
   2   5  14      836.60      872.52     55.81 o
   3   5  14      749.60      680.53     55.63 o
   4   5  14      161.03      220.19     46.15 o
   5   5  14     5904.81     5489.42    124.87 o
   6   5  14       27.94       71.86     66.33 o
   7   5  14     4982.03     4983.91    155.57 o
   8   5  14     1186.78     1265.39    163.45 o
   9   5  14       71.90      -68.93    285.61 o
  10   5  14       13.62     -112.02    407.33 o
   0   6  14    15104.74    14682.62    421.40 o
   1   6  14     3043.21     2888.63     88.79 o
   2   6  14     2174.71     2035.04     87.55 o
   3   6  14       33.24       63.92     45.63 o
   4   6  14        4.03      -23.07     49.08 o
   5   6  14       80.55       72.02     56.68 o
   6   6  14        1.72       12.97     77.36 o
   7   6  14      137.66      277.76     94.42 o
   8   6  14     1258.47     1299.01    157.97 o
   9   6  14      121.48      106.26    311.09 o
  10   6  14       57.14       79.41    344.08 o
   1   7  14    39199.65    36448.00    629.96 o
   2   7  14     5303.75     4934.70    142.33 o
   3   7  14     2315.48     2264.89     92.23 o
   4   7  14      295.62      340.63     63.49 o
   5   7  14     8581.04     8427.79    177.81 o
   6   7  14     2102.43     2292.74    112.49 o
   7   7  14    12935.33    13997.84    473.43 o
   8   7  14        1.19       40.11    141.55 o
   9   7  14     1915.81     1853.22    363.54 o
  10   7  14       61.83      473.53    350.95 o
   0   8  14     2143.65     1927.49    101.95 o
   1   8  14    27513.94    25809.87    494.17 o
   2   8  14     1625.44     1272.17     81.28 o
   3   8  14    43844.43    42902.84    700.87 o
   4   8  14      242.81      284.61     65.64 o
   5   8  14    16085.82    15860.30    286.81 o
   6   8  14      513.36      786.13    101.39 o
   7   8  14      184.81      180.55    104.95 o
   8   8  14       94.96      -70.42    151.23 o
   9   8  14     3860.71     4256.10    797.28 o
  10   8  14       90.50       93.49    362.58 o
   1   9  14     6785.27     6290.46    162.17 o
   2   9  14       31.44       53.80     66.40 o
   3   9  14       66.06      -69.95     69.95 o
   4   9  14     3978.13     3744.86    135.98 o
   5   9  14    13865.04    13493.25    290.38 o
   6   9  14      526.00      546.93    115.55 o
   7   9  14     2933.92     3082.66    165.85 o
   8   9  14       15.44      -22.61    162.93 o
   9   9  14        9.50      190.76    358.65 o
  10   9  14        4.56      230.81    404.97 o
   0  10  14     1362.86     1377.01    122.36 o
   1  10  14      415.72      269.54     71.52 o
   2  10  14     3887.00     3550.75    122.63 o
   3  10  14      442.66      345.21     77.95 o
   4  10  14        6.94      -75.99     75.99 o
   5  10  14      263.95      243.70     83.08 o
   6  10  14      198.87      186.96    120.47 o
   7  10  14     1098.58     1191.19    139.91 o
   8  10  14       75.85      144.26    174.02 o
   9  10  14        8.89     -286.18    352.00 o
   1  11  14    34994.70    31981.82    578.60 o
   2  11  14       62.63       50.26     77.91 o
   3  11  14     6009.41     5603.75    164.42 o
   4  11  14     1691.69     1747.43    104.66 o
   5  11  14     4667.40     4982.25    214.94 o
   6  11  14      164.14      139.25    125.34 o
   7  11  14     7345.62     7551.46    293.10 o
   8  11  14       57.45      218.29    250.70 o
   9  11  14     2253.50     3092.42    519.76 o
   0  12  14      229.67      321.55    128.33 o
   1  12  14     3906.39     3578.64    144.66 o
   2  12  14      996.60     1039.84    105.35 o
   3  12  14    25288.52    23518.69    536.43 o
   4  12  14      786.70      830.24    106.57 o
   5  12  14     6299.48     6292.04    281.01 o
   6  12  14      132.58      216.46    134.16 o
   7  12  14      387.09      350.58    138.08 o
   8  12  14      228.23       97.00    210.36 o
   9  12  14     2758.71     2916.10    756.76 o
   1  13  14    10343.99     9857.73    255.71 o
   2  13  14     1486.32     1507.76    117.78 o
   3  13  14       36.55      -92.60     92.60 o
   4  13  14       93.88      160.80     99.27 o
   5  13  14     2919.90     3006.00    184.63 o
   6  13  14      155.43       80.79    145.40 o
   7  13  14     3174.88     3399.39    264.18 o
   8  13  14      354.77      232.39    227.06 o
   0  14  14      846.05     1126.85    167.26 o
   1  14  14      263.07      158.11    102.30 o
   2  14  14       25.11      -89.94     98.75 o
   3  14  14       27.93       36.15    107.49 o
   4  14  14       30.22      -63.07    104.96 o
   5  14  14     1161.81     1289.64    145.23 o
   6  14  14     1054.47     1255.21    235.34 o
   7  14  14      567.80      540.44    233.32 o
   8  14  14       64.70      137.02    263.07 o
   1  15  14    15184.48    15817.17    365.55 o
   2  15  14        3.05      229.24    109.79 o
   3  15  14      211.30      262.33    112.74 o
   4  15  14      519.76      457.03    129.56 o
   5  15  14      953.31     1045.34    148.42 o
   6  15  14      717.68      742.57    174.18 o
   7  15  14     4485.06     5244.74    399.13 o
   8  15  14       46.63      160.99    314.67 o
   0  16  14      282.17      368.82    166.42 o
   1  16  14     1729.56     1791.47    142.52 o
   2  16  14      229.84      187.87    118.66 o
   3  16  14     8138.44     8391.22    278.93 o
   4  16  14      161.08      392.79    145.05 o
   5  16  14     1708.15     2006.29    236.17 o
   6  16  14       22.76       10.01    171.67 o
   7  16  14      366.42      553.32    228.42 o
   1  17  14     3817.99     4556.81    223.89 o
   2  17  14       80.44      202.67    126.57 o
   3  17  14       16.68       51.61    126.36 o
   4  17  14     1560.76     1772.61    176.23 o
   5  17  14     2786.58     3200.46    218.46 o
   6  17  14        7.17       36.95    186.46 o
   0  18  14     1474.67     2140.19    294.43 o
   1  18  14       42.21      205.34    136.66 o
   2  18  14      636.05      781.19    147.29 o
   3  18  14      547.33      758.03    146.19 o
   4  18  14       38.73       85.42    173.62 o
   5  18  14      672.84      946.95    219.26 o
   6  18  14       11.24      454.09    258.16 o
   1  19  14     2781.65     3104.92    200.33 o
   2  19  14       95.49      307.61    147.37 o
   3  19  14     1160.60     1543.80    187.19 o
   4  19  14       27.08      300.66    175.18 o
   5  19  14     1559.93     1636.83    372.54 o
   0  20  14      396.92      409.90    226.31 o
   1  20  14     1561.54     1916.16    180.65 o
   2  20  14       40.78      168.69    152.11 o
   3  20  14     2313.20     2615.98    240.62 o
   4  20  14      128.03      197.52    296.73 o
   1  21  14      786.08      998.63    199.94 o
   2  21  14      418.72      481.22    227.84 o
   3  21  14      124.66      330.23    307.59 o
   1   1  15    18386.79    18436.25    330.73 o
   2   1  15    13784.32    13430.84    237.64 o
   3   1  15      818.24      738.92     54.21 o
   4   1  15    19711.46    20157.85    292.66 o
   5   1  15     6778.97     6857.51    139.11 o
   6   1  15      330.92      422.04     64.51 o
   7   1  15     5054.64     4811.63    150.05 o
   8   1  15      325.19      370.43    122.35 o
   9   1  15      178.60      137.65    170.04 o
  10   1  15     1100.49     1081.08    216.05 o
   0   2  15    34980.84    34976.50    797.84 o
   1   2  15    15591.35    15378.17    282.05 o
   2   2  15     4022.71     4243.62     95.66 o
   3   2  15    59634.35    58170.23    926.15 o
   4   2  15     4568.96     4442.81    101.75 o
   5   2  15    28115.01    27561.81    424.08 o
   6   2  15    13183.94    13424.91    254.28 o
   7   2  15      184.82      221.42     70.41 o
   8   2  15     2071.69     2653.55    166.29 o
   9   2  15     2150.75     1945.21    244.13 o
  10   2  15       81.35     -218.14    218.14 o
   1   3  15    17414.56    16714.50    304.58 o
   2   3  15    16132.36    15784.96    290.51 o
   3   3  15     2175.05     2207.77     73.34 o
   4   3  15    14316.02    14308.40    235.16 o
   5   3  15     3910.97     3751.83     99.54 o
   6   3  15     1722.02     2048.65     93.22 o
   7   3  15     1935.39     2145.55    105.54 o
   8   3  15     1653.29     1634.25    148.77 o
   9   3  15      134.58        9.75    205.06 o
  10   3  15      735.23      947.41    262.00 o
   0   4  15     6120.86     5854.55    206.67 o
   1   4  15       13.89      -50.88     50.88 o
   2   4  15     2901.45     2831.10     89.23 o
   3   4  15       18.50      199.03     48.35 o
   4   4  15     2087.17     2212.00     76.35 o
   5   4  15     2428.23     2568.94     80.59 o
   6   4  15      433.54      495.23     72.71 o
   7   4  15       16.61       62.88     78.30 o
   8   4  15      445.40      508.68    147.99 o
   9   4  15       29.38      112.33    217.90 o
  10   4  15       25.95      291.78    610.10 o
   1   5  15    21980.30    21888.72    420.05 o
   2   5  15    14590.37    13880.86    265.05 o
   3   5  15     4031.25     3981.27    106.62 o
   4   5  15     7032.21     7240.65    149.55 o
   5   5  15     7179.54     6871.97    139.12 o
   6   5  15     2350.14     2611.34    105.82 o
   7   5  15     7325.44     7782.29    221.73 o
   8   5  15      865.57      731.37    179.10 o
   9   5  15      898.84      929.81    303.76 o
  10   5  15      522.05     1023.61    344.40 o
   0   6  15    38676.20    36403.83    950.07 o
   1   6  15    17211.97    16341.99    307.00 o
   2   6  15    31356.87    30473.16    570.59 o
   3   6  15    31357.54    30482.46    536.68 o
   4   6  15      995.98      956.34     64.17 o
   5   6  15     6213.42     6125.28    153.93 o
   6   6  15     6052.06     6320.90    228.94 o
   7   6  15       64.71      156.49     97.42 o
   8   6  15     1405.85     1624.96    174.24 o
   9   6  15     3159.37     2963.01    396.96 o
  10   6  15       19.41      269.73    348.34 o
   1   7  15     2674.39     2758.43    106.53 o
   2   7  15    13500.50    12603.61    269.13 o
   3   7  15      319.94      316.37     80.66 o
   4   7  15    11383.82    11161.78    224.88 o
   5   7  15     9676.09     9430.51    208.67 o
   6   7  15      413.88      415.43    105.46 o
   7   7  15     3327.01     3444.00    265.47 o
   8   7  15      504.42      539.81    159.25 o
   9   7  15      474.64       56.90    310.47 o
  10   7  15      905.15     1215.68    400.72 o
   0   8  15     2509.23     2416.17    158.06 o
   1   8  15       73.42      -64.66     64.66 o
   2   8  15      104.01       42.45     64.40 o
   3   8  15      128.17       59.50     67.86 o
   4   8  15       74.95       36.26     71.10 o
   5   8  15     1659.54     1533.83     93.79 o
   6   8  15      272.41      301.08    108.00 o
   7   8  15      241.51      198.82    111.96 o
   8   8  15      381.01      233.99    166.33 o
   9   8  15       29.08      341.15    350.03 o
  10   8  15      676.45      728.61    393.62 o
   1   9  15    32522.01    30394.47    546.19 o
   2   9  15     5141.51     4642.96    139.83 o
   3   9  15     2996.81     2597.07    115.98 o
   4   9  15     4055.56     3930.62    138.25 o
   5   9  15     1537.03     1513.24    107.54 o
   6   9  15      134.84       59.97    115.17 o
   7   9  15     5235.59     5562.25    308.10 o
   8   9  15      240.28      185.91    168.40 o
   9   9  15     2238.98     2354.90    461.30 o
   0  10  15    30176.50    28287.12    691.01 o
   1  10  15      415.33      220.42     73.72 o
   2  10  15     1950.15     1733.63     99.73 o
   3  10  15    20459.84    19453.45    376.07 o
   4  10  15     1218.36     1075.33     95.60 o
   5  10  15     7828.34     7576.28    228.62 o
   6  10  15     6007.07     5775.96    278.57 o
   7  10  15     1459.71     1432.72    148.74 o
   8  10  15     2857.02     3162.49    252.64 o
   9  10  15     1561.83     1802.97    455.29 o
   1  11  15    11727.41    10994.61    246.24 o
   2  11  15     3706.68     3554.47    132.51 o
   3  11  15     1616.33     1343.13    101.13 o
   4  11  15     4868.58     4583.57    150.25 o
   5  11  15     1185.73     1155.13    124.02 o
   6  11  15       26.61      -77.63    127.36 o
   7  11  15      751.15      812.92    147.09 o
   8  11  15     1790.04     1700.40    431.22 o
   9  11  15      227.32      224.54    421.78 o
   0  12  15      172.09      159.91    127.02 o
   1  12  15     1488.72     1607.80    115.13 o
   2  12  15       81.60        2.30     90.86 o
   3  12  15      256.71      110.42     97.60 o
   4  12  15      852.05      708.70    107.82 o
   5  12  15       86.75      -44.67    111.22 o
   6  12  15      167.33      377.70    169.40 o
   7  12  15     1900.04     2047.96    214.34 o
   8  12  15      325.71      428.86    215.29 o
   9  12  15        0.91     -589.13    589.13 o
   1  13  15    12725.16    12136.90    292.71 o
   2  13  15     1564.10     1310.53    115.27 o
   3  13  15     1937.72     1745.33    125.95 o
   4  13  15     4799.34     4204.91    167.05 o
   5  13  15     1181.43     1141.11    135.44 o
   6  13  15      270.65      103.91    148.76 o
   7  13  15     3756.05     3937.56    223.87 o
   8  13  15       63.67       18.60    223.57 o
   0  14  15     4892.62     4454.35    254.12 o
   1  14  15     5004.94     4734.05    177.65 o
   2  14  15     2146.66     2063.91    139.87 o
   3  14  15     5473.26     5588.80    195.21 o
   4  14  15     1912.58     1735.62    145.94 o
   5  14  15     1442.01     1753.16    154.28 o
   6  14  15     4963.86     5798.38    545.03 o
   7  14  15      125.10      191.92    168.27 o
   8  14  15     1329.87     1582.66    427.01 o
   1  15  15     2661.45     2881.50    156.83 o
   2  15  15     3799.76     3520.50    167.43 o
   3  15  15      962.51     1041.41    129.86 o
   4  15  15      559.55      383.96    131.66 o
   5  15  15     2017.80     1969.42    179.82 o
   6  15  15        4.08       52.67    168.45 o
   7  15  15      789.94      807.42    222.53 o
   0  16  15      504.33      314.87    174.91 o
   1  16  15      402.81      676.37    127.28 o
   2  16  15     1563.95     1686.43    142.23 o
   3  16  15      499.73      637.69    131.17 o
   4  16  15      579.08      504.04    154.68 o
   5  16  15     1942.85     2067.73    214.32 o
   6  16  15      576.38      629.29    211.16 o
   7  16  15       34.66       42.40    252.53 o
   1  17  15     3043.57     3425.14    191.38 o
   2  17  15     1677.56     1856.67    157.30 o
   3  17  15      137.60      160.01    131.97 o
   4  17  15      891.80      843.09    195.78 o
   5  17  15      942.24     1178.08    199.25 o
   6  17  15      895.51     1028.33    205.90 o
   0  18  15     6279.09     6588.56    337.09 o
   1  18  15      488.60      805.52    149.19 o
   2  18  15     2607.07     3033.47    182.19 o
   3  18  15     3100.93     3644.11    210.65 o
   4  18  15       12.85      189.74    178.78 o
   5  18  15      366.47      694.49    211.30 o
   6  18  15     1318.31     2021.97    803.19 o
   1  19  15      687.90      862.60    156.84 o
   2  19  15      634.10      511.29    151.47 o
   3  19  15      205.70      283.66    157.77 o
   4  19  15     1220.29     1960.44    336.38 o
   5  19  15      446.24      860.92    748.69 o
   0  20  15       83.28      -18.73    214.62 o
   1  20  15      154.67      206.07    154.70 o
   2  20  15        2.71       54.59    151.61 o
   3  20  15      351.48      -91.50    315.16 o
   4  20  15       95.64      195.93    298.03 o
   1  21  15     1317.29     1604.69    225.31 o
   2  21  15      127.43      176.28    257.00 o
   0   0  16    64025.16    62547.43   2230.44 o
   1   0  16    12334.83    12405.55    314.81 o
   2   0  16     7615.95     7566.13    215.65 o
   3   0  16     4192.96     4077.11    149.55 o
   4   0  16    13459.58    12978.76    312.06 o
   5   0  16      903.61      853.62     85.24 o
   6   0  16    18469.94    18014.74    515.54 o
   7   0  16      127.34      156.42    114.47 o
   8   0  16     6288.28     6699.16    326.09 o
   9   0  16       85.29      192.16    248.12 o
  10   0  16       30.02      -89.66    264.06 o
   1   1  16     4973.82     5205.45    124.05 o
   2   1  16    22170.81    21815.99    367.18 o
   3   1  16     6144.69     6122.57    136.60 o
   4   1  16    39263.90    38910.39    583.44 o
   5   1  16      423.94      422.12     56.87 o
   6   1  16     1301.37     1336.31     97.77 o
   7   1  16      826.76     1096.22     98.01 o
   8   1  16     3193.17     3121.29    173.09 o
   9   1  16        4.87     -101.53    168.46 o
  10   1  16     1404.82     1484.05    262.16 o
   0   2  16      209.36      263.53     78.46 o
   1   2  16      651.07      692.47     53.94 o
   2   2  16     5138.17     5056.63    108.97 o
   3   2  16      132.43       68.72     50.51 o
   4   2  16     2426.93     2322.42     79.40 o
   5   2  16       95.07      112.31     54.35 o
   6   2  16      391.21      319.53     72.43 o
   7   2  16      107.45      120.10     80.17 o
   8   2  16       51.50       64.12    124.97 o
   9   2  16        6.16      246.40    215.49 o
  10   2  16       19.77     -113.52    219.52 o
   1   3  16     3730.23     3527.72    100.15 o
   2   3  16    34343.40    32972.00    570.41 o
   3   3  16      705.56      662.84     56.11 o
   4   3  16    26691.13    26061.09    418.58 o
   5   3  16      105.13      123.93     54.67 o
   6   3  16     3431.60     3769.31    121.77 o
   7   3  16     1157.10     1078.27     96.07 o
   8   3  16      304.49      312.41    147.00 o
   9   3  16      557.75      466.98    226.24 o
  10   3  16     1932.56     2311.76    297.80 o
   0   4  16    64572.23    62463.01   1581.46 o
   1   4  16      111.07      115.15     58.76 o
   2   4  16    24740.77    23545.66    419.93 o
   3   4  16     5040.69     5078.44    118.03 o
   4   4  16     2372.70     2207.76     79.64 o
   5   4  16     2888.80     2860.47     86.02 o
   6   4  16    21244.59    21282.90    425.15 o
   7   4  16      300.86      226.05     90.31 o
   8   4  16     3034.80     3404.15    215.03 o
   9   4  16      413.59      424.29    230.68 o
  10   4  16      173.55      110.09    368.43 o
   1   5  16     2807.43     2516.46     96.13 o
   2   5  16    38237.64    36834.62    678.62 o
   3   5  16        1.39      -16.77     51.14 o
   4   5  16    24075.61    23300.39    380.59 o
   5   5  16      155.96       25.57     55.37 o
   6   5  16     1967.26     1898.79    118.00 o
   7   5  16      129.46       86.74     91.26 o
   8   5  16      931.67      989.56    169.41 o
   9   5  16      341.76      292.65    291.75 o
  10   5  16     1697.74     2065.68    374.27 o
   0   6  16    15571.31    14751.68    430.24 o
   1   6  16      324.49      351.44     56.11 o
   2   6  16      199.04      113.73     78.97 o
   3   6  16      114.69      136.35     52.52 o
   4   6  16      287.86      186.79     67.01 o
   5   6  16      246.29      175.75     71.51 o
   6   6  16      508.71      504.45    104.91 o
   7   6  16      311.89      262.05    108.59 o
   8   6  16     2139.15     1799.63    186.31 o
   9   6  16        9.03      400.23    310.58 o
  10   6  16      661.11      634.43    352.99 o
   1   7  16      887.67      911.09     81.11 o
   2   7  16    14006.97    13381.67    285.81 o
   3   7  16     1029.15      973.18     79.59 o
   4   7  16    15374.68    15615.25    293.18 o
   5   7  16     2980.13     2975.00    112.80 o
   6   7  16     1994.29     2103.51    156.53 o
   7   7  16      785.99      854.07    119.22 o
   8   7  16     1124.67     1141.04    179.85 o
   9   7  16      110.92      254.46    322.16 o
  10   7  16     1060.27     1072.49    628.75 o
   0   8  16    64712.75    60654.09   1553.57 o
   1   8  16      699.55      571.95     78.73 o
   2   8  16    21020.13    19758.24    374.65 o
   3   8  16     5383.14     5242.29    151.86 o
   4   8  16     1897.71     2018.46    103.40 o
   5   8  16      124.94      134.75     95.99 o
   6   8  16    11339.13    11008.55    455.28 o
   7   8  16      245.80      258.28    119.17 o
   8   8  16     4571.43     4618.95    296.09 o
   9   8  16      394.34       96.80    360.91 o
   1   9  16       83.69       68.05     73.52 o
   2   9  16    20330.90    19402.68    373.40 o
   3   9  16      209.87       11.00     79.63 o
   4   9  16    12818.51    12294.79    267.89 o
   5   9  16      269.81      139.64     90.45 o
   6   9  16      550.15      493.42    126.81 o
   7   9  16      733.57      727.30    136.71 o
   8   9  16     1321.35     1281.03    208.52 o
   9   9  16        6.30     -145.96    362.96 o
   0  10  16       65.62      -60.66     99.22 o
   1  10  16      503.00      394.18     78.78 o
   2  10  16     2096.62     1765.34    103.20 o
   3  10  16      371.36      288.16     88.85 o
   4  10  16       54.31      -86.21     86.21 o
   5  10  16      172.23       38.37    103.86 o
   6  10  16      698.96     1024.36    143.03 o
   7  10  16      434.61      394.15    137.43 o
   8  10  16      901.25      768.41    230.05 o
   9  10  16        0.29      148.62    407.46 o
   1  11  16     4042.12     3766.69    136.10 o
   2  11  16     4667.11     4353.65    146.95 o
   3  11  16      155.50       59.20     82.71 o
   4  11  16     6396.84     6134.54    183.50 o
   5  11  16       52.60        7.90    108.60 o
   6  11  16      293.11      424.32    140.37 o
   7  11  16      954.29      903.56    155.11 o
   8  11  16      812.50      984.55    228.55 o
   9  11  16       43.23     -182.28    483.17 o
   0  12  16    31671.28    27983.41    785.42 o
   1  12  16      540.33      431.00     97.67 o
   2  12  16     6385.72     5661.64    174.55 o
   3  12  16     1116.18     1218.52    109.18 o
   4  12  16     3278.12     2877.95    133.95 o
   5  12  16     2007.98     1965.34    148.43 o
   6  12  16    10256.75    11412.03    705.30 o
   7  12  16      126.77       74.94    152.68 o
   8  12  16     4554.88     5594.86    873.05 o
   1  13  16      348.07      324.39    103.80 o
   2  13  16     4075.71     3925.87    164.75 o
   3  13  16       20.01      -98.83     98.83 o
   4  13  16     3174.80     3023.98    152.80 o
   5  13  16      211.01      123.10    133.04 o
   6  13  16      485.46      503.21    159.66 o
   7  13  16        5.06      -90.97    155.73 o
   8  13  16     2528.39     2954.37    543.62 o
   0  14  16     1817.87     1580.77    190.37 o
   1  14  16      257.73      403.56    112.86 o
   2  14  16     1254.93     1129.20    123.70 o
   3  14  16      178.80       99.01    110.40 o
   4  14  16     1499.35     1481.40    145.63 o
   5  14  16      838.25     1008.65    153.51 o
   6  14  16       10.56        6.74    164.91 o
   7  14  16       62.63      -98.35    286.47 o
   8  14  16      526.56      504.92    369.43 o
   1  15  16     1437.52     1747.49    142.94 o
   2  15  16     4295.94     4090.96    178.80 o
   3  15  16       92.05      -68.26    114.90 o
   4  15  16     4595.60     4453.42    223.73 o
   5  15  16      290.82      261.93    151.91 o
   6  15  16     1036.17      820.89    200.77 o
   7  15  16       60.63      175.79    294.55 o
   0  16  16    12118.98    11729.02    441.53 o
   1  16  16      148.46      364.65    127.64 o
   2  16  16     7641.28     8206.41    352.86 o
   3  16  16      318.56      572.85    134.61 o
   4  16  16      254.17       16.07    154.20 o
   5  16  16      246.07      389.62    165.37 o
   6  16  16     6548.00     7368.30    333.85 o
   7  16  16       21.06     -690.96    690.96 o
   1  17  16        8.71       -7.39    129.40 o
   2  17  16     2939.93     3169.27    182.02 o
   3  17  16       97.80      236.56    140.16 o
   4  17  16      341.02      332.30    159.21 o
   5  17  16       49.48      239.86    189.90 o
   6  17  16      160.90      -33.30    245.05 o
   0  18  16      123.98      193.97    200.50 o
   1  18  16      443.31      560.86    149.43 o
   2  18  16      100.01      274.02    141.16 o
   3  18  16      180.19      324.52    158.46 o
   4  18  16      350.87      483.63    173.59 o
   5  18  16       37.97      510.12    355.75 o
   1  19  16      197.32      454.64    153.20 o
   2  19  16     1496.00     1835.36    176.02 o
   3  19  16      207.72      554.04    186.33 o
   4  19  16     2501.36     3387.37    535.50 o
   0  20  16     6957.43     8143.16    402.76 o
   1  20  16        8.65      186.05    158.23 o
   2  20  16     1545.85     1933.92    330.81 o
   3  20  16      474.25      845.05    367.65 o
   1  21  16       33.73       82.31    400.16 o
   1   1  17      256.62      327.52     48.18 o
   2   1  17    34278.76    33877.82    554.38 o
   3   1  17       40.99       90.83     51.62 o
   4   1  17    15353.28    15203.00    254.19 o
   5   1  17     1475.36     1565.72     72.81 o
   6   1  17     4515.22     4493.62    145.87 o
   7   1  17       26.91       18.12     78.27 o
   8   1  17     1327.11     1469.51    145.82 o
   9   1  17        1.52       22.83    199.27 o
  10   1  17     1607.92     1832.24    282.61 o
   0   2  17    45789.45    43838.02   1125.99 o
   1   2  17     5093.17     5070.74    126.02 o
   2   2  17    20521.84    19928.35    323.77 o
   3   2  17    10099.53    10288.18    198.78 o
   4   2  17     8924.83     8564.38    169.58 o
   5   2  17     3168.96     3450.61     96.64 o
   6   2  17    24357.77    23622.69    437.04 o
   7   2  17       31.41      -29.46     83.91 o
   8   2  17     5256.37     5624.40    213.95 o
   9   2  17      645.98      854.08    234.45 o
  10   2  17        0.68     -147.28    237.79 o
   1   3  17       74.63       -6.26     45.01 o
   2   3  17    17167.55    17337.05    304.18 o
   3   3  17     1185.40     1137.37     64.65 o
   4   3  17    30056.45    29387.35    469.29 o
   5   3  17      173.64      181.56     58.57 o
   6   3  17      313.05      327.60     76.55 o
   7   3  17      282.49      348.60     88.65 o
   8   3  17      751.18      560.10    160.73 o
   9   3  17      353.10      378.71    218.90 o
  10   3  17     1350.94     1021.57    270.15 o
   0   4  17    11117.58    10773.21    332.26 o
   1   4  17      165.55       93.08     61.36 o
   2   4  17     3329.12     3220.36    107.65 o
   3   4  17     1531.66     1554.04     70.34 o
   4   4  17     1601.60     1609.97     74.65 o
   5   4  17      302.04      314.30     61.02 o
   6   4  17      636.65      617.59     87.98 o
   7   4  17        7.51      -22.75     93.58 o
   8   4  17      135.76      129.88    195.37 o
   9   4  17        9.28      152.99    220.10 o
  10   4  17      379.50      223.13    317.92 o
   1   5  17     3689.54     3624.31    120.78 o
   2   5  17     8306.83     7771.61    188.91 o
   3   5  17      959.14     1011.54     67.87 o
   4   5  17    37132.58    35794.41    565.04 o
   5   5  17      229.02       10.46     62.34 o
   6   5  17     1067.91     1071.75    111.71 o
   7   5  17      892.11     1137.86    112.89 o
   8   5  17     1222.67     1089.02    154.47 o
   9   5  17        5.55     -162.78    300.46 o
  10   5  17      946.26     1088.09    375.34 o
   0   6  17   143211.86   138501.52   3448.10 o
   1   6  17     1158.78     1090.88     81.94 o
   2   6  17    16192.45    15848.95    304.23 o
   3   6  17     8472.79     8407.57    203.85 o
   4   6  17      645.13      641.45     75.51 o
   5   6  17     2033.52     1985.05     93.03 o
   6   6  17     8111.66     7995.64    252.41 o
   7   6  17       10.88      -77.28    106.01 o
   8   6  17     6266.55     6473.03    300.99 o
   9   6  17       93.29      134.62    325.52 o
  10   6  17        0.80      351.40    502.71 o
   1   7  17     1494.11     1315.16     91.98 o
   2   7  17    15562.96    14301.37    304.41 o
   3   7  17        2.26      -44.20     74.79 o
   4   7  17    12825.57    12946.47    255.88 o
   5   7  17      250.16      244.77     83.23 o
   6   7  17     1046.45     1265.06    131.73 o
   7   7  17       23.32       32.25    112.96 o
   8   7  17     2688.27     2227.28    211.89 o
   9   7  17       43.95      232.52    350.63 o
   0   8  17       45.32      135.36    111.19 o
   1   8  17     2323.92     2173.04    108.54 o
   2   8  17       69.34      -37.18     76.16 o
   3   8  17     1496.21     1468.34     95.60 o
   4   8  17      317.77      199.60     82.01 o
   5   8  17      844.47      631.13     95.36 o
   6   8  17      537.43      593.80    154.82 o
   7   8  17      312.72      228.26    126.29 o
   8   8  17      819.31      898.87    188.59 o
   9   8  17       13.94      -89.92    345.00 o
   1   9  17     2483.17     2125.44    112.54 o
   2   9  17    21686.03    20219.12    389.33 o
   3   9  17        4.94      -76.88     76.88 o
   4   9  17     4718.73     4867.59    154.60 o
   5   9  17      552.40      252.15    103.17 o
   6   9  17     1866.09     2046.73    228.45 o
   7   9  17      799.70      933.41    144.31 o
   8   9  17      187.92      444.75    190.15 o
   9   9  17      556.06      979.31    395.77 o
   0  10  17    17268.66    16740.27    450.71 o
   1  10  17      313.06      108.99     82.31 o
   2  10  17    19183.68    17769.49    354.36 o
   3  10  17      777.82      498.94     94.75 o
   4  10  17     1358.33     1235.17    107.48 o
   5  10  17      478.97      423.01    112.71 o
   6  10  17    16939.42    17418.70    872.98 o
   7  10  17      423.60      586.98    147.27 o
   8  10  17     1851.64     2071.76    239.67 o
   9  10  17      446.09       20.81    396.43 o
   1  11  17      548.61      332.13     87.67 o
   2  11  17    10653.67     9912.30    237.27 o
   3  11  17       69.37      -59.14     88.13 o
   4  11  17     1808.83     1762.57    115.37 o
   5  11  17     1157.65     1371.87    129.39 o
   6  11  17       93.90     -116.97    137.54 o
   7  11  17      230.36      516.88    155.79 o
   8  11  17     1046.17     1021.12    235.69 o
   0  12  17      255.60      -70.10    130.65 o
   1  12  17        1.92      -62.35     89.19 o
   2  12  17      502.13      395.29     96.35 o
   3  12  17     1068.63      947.18    108.66 o
   4  12  17       18.62      -93.71     93.71 o
   5  12  17      213.51      -15.76    120.30 o
   6  12  17        7.33     -123.64    144.94 o
   7  12  17      132.78       19.81    157.12 o
   8  12  17      728.96      899.80    244.63 o
   1  13  17     1119.11      752.00    113.75 o
   2  13  17     3889.09     3621.65    161.06 o
   3  13  17      402.76      200.75    109.75 o
   4  13  17    12800.60    12474.82    336.12 o
   5  13  17      537.81      293.97    131.52 o
   6  13  17     1459.30     1766.36    189.72 o
   7  13  17      616.81      692.37    175.65 o
   8  13  17      515.64      471.40    247.53 o
   0  14  17    16632.73    16292.09    565.89 o
   1  14  17       89.59       81.11    110.32 o
   2  14  17     2238.64     2370.47    148.13 o
   3  14  17      401.73      333.00    119.37 o
   4  14  17     2817.61     2440.27    166.90 o
   5  14  17       67.98      118.90    144.80 o
   6  14  17     4160.40     4264.67    250.27 o
   7  14  17       34.06     -221.63    221.63 o
   1  15  17     1194.71      975.74    131.23 o
   2  15  17     1654.84     1656.15    148.31 o
   3  15  17      306.43      204.94    125.05 o
   4  15  17     2962.84     3280.40    203.36 o
   5  15  17      265.21      407.54    160.75 o
   6  15  17      377.94      239.86    186.79 o
   7  15  17      689.27      575.03    236.47 o
   0  16  17     1204.61     1394.81    214.21 o
   1  16  17       73.68       74.26    127.59 o
   2  16  17     1354.32     1583.47    149.29 o
   3  16  17       15.52      128.55    127.51 o
   4  16  17     1449.85     1514.32    181.11 o
   5  16  17       11.81      -45.00    178.69 o
   6  16  17        3.44       88.48    189.75 o
   1  17  17     1166.45     1104.51    159.92 o
   2  17  17     4199.92     4518.79    315.37 o
   3  17  17       30.80      153.55    143.33 o
   4  17  17     3571.41     4111.64    236.20 o
   5  17  17       29.27      -63.45    194.53 o
   6  17  17      837.09      953.79    831.88 o
   0  18  17     6579.15     7530.25    523.70 o
   1  18  17        7.24      -36.82    141.87 o
   2  18  17     3524.25     3974.11    201.81 o
   3  18  17      148.70      399.29    162.08 o
   4  18  17       84.34      464.47    174.61 o
   5  18  17      307.62      777.55    335.33 o
   1  19  17      961.53     1105.54    181.55 o
   2  19  17     1552.91     2028.38    210.72 o
   3  19  17      175.22      344.16    204.75 o
   4  19  17      277.34      487.95    299.01 o
   0  20  17       21.78      -85.81    224.40 o
   1  20  17       35.64       83.22    182.60 o
   2  20  17       92.13      321.51    331.23 o
   0   0  18    12090.66    12381.38    518.37 o
   1   0  18    30692.77    30566.26    713.82 o
   2   0  18    33373.95    32383.15    754.87 o
   3   0  18    26021.96    26065.59    620.52 o
   4   0  18     4851.52     4721.12    164.75 o
   5   0  18     9345.71     9907.57    265.22 o
   6   0  18    13830.03    12987.32    405.97 o
   7   0  18       92.92       99.49    110.78 o
   8   0  18     4743.42     4955.12    288.97 o
   9   0  18     2551.58     2708.36    331.12 o
  10   0  18      846.61      674.47    445.70 o
   1   1  18     4773.77     4703.97    116.14 o
   2   1  18     2651.87     2851.91     89.31 o
   3   1  18      367.79      347.46     58.24 o
   4   1  18     4368.63     4260.14    112.01 o
   5   1  18    10533.59    10625.75    196.41 o
   6   1  18      176.01      174.74     81.92 o
   7   1  18     4652.77     4830.65    161.69 o
   8   1  18     2280.05     2501.74    157.98 o
   9   1  18       65.20     -205.71    205.71 o
  10   1  18      327.21      521.00    315.81 o
   0   2  18     4400.15     4537.45    191.48 o
   1   2  18      331.92      320.26     54.45 o
   2   2  18     5324.74     5125.17    124.47 o
   3   2  18       77.87       87.51     54.38 o
   4   2  18      182.21      166.67     57.68 o
   5   2  18      842.63      833.80     68.45 o
   6   2  18      127.45       93.48     80.73 o
   7   2  18      248.36      158.98     89.88 o
   8   2  18      736.15      566.62    139.25 o
   9   2  18       31.54     -208.16    211.22 o
  10   2  18        1.40      171.60    245.58 o
   1   3  18    24393.05    23918.12    427.52 o
   2   3  18    20221.76    19852.84    344.63 o
   3   3  18       61.56      -13.41     55.16 o
   4   3  18     4109.48     4200.86    112.86 o
   5   3  18     2021.10     2151.39     84.29 o
   6   3  18     3130.96     3079.55    118.69 o
   7   3  18     2895.81     3173.58    146.23 o
   8   3  18       77.60     -128.48    128.48 o
   9   3  18      831.27     1387.08    253.24 o
  10   3  18      892.00      858.73    270.69 o
   0   4  18    77027.11    73122.60   1847.27 o
   1   4  18     3631.40     3243.88    113.68 o
   2   4  18     7779.03     7505.79    169.49 o
   3   4  18    38650.04    37784.73    593.33 o
   4   4  18       41.02      -50.92     56.98 o
   5   4  18    12025.88    12355.10    223.78 o
   6   4  18     7463.16     7130.86    196.84 o
   7   4  18       98.29       96.50    100.50 o
   8   4  18     4683.77     4294.99    246.80 o
   9   4  18     2101.85     2384.20    287.15 o
  10   4  18       10.05     -243.38    319.72 o
   1   5  18    14143.03    13703.08    290.16 o
   2   5  18     3496.99     3208.35    116.80 o
   3   5  18     1823.85     1792.11     82.23 o
   4   5  18     3763.39     3747.73    116.17 o
   5   5  18     3184.82     3368.06    109.35 o
   6   5  18      368.84      308.35     98.85 o
   7   5  18     1914.59     1961.72    159.23 o
   8   5  18      436.19      313.13    171.57 o
   9   5  18      114.60      547.68    357.31 o
   0   6  18     1705.26     1478.34    157.84 o
   1   6  18        0.35      -70.20     70.20 o
   2   6  18     2359.17     2249.71    105.94 o
   3   6  18       11.53      -30.55     70.63 o
   4   6  18       62.24       69.16     73.73 o
   5   6  18      854.20      719.97     86.00 o
   6   6  18      206.40       86.40    110.01 o
   7   6  18      289.62      501.89    122.57 o
   8   6  18       43.83       23.18    166.06 o
   9   6  18        2.45     -110.53    301.19 o
   1   7  18    14056.25    12992.34    284.56 o
   2   7  18     4472.87     4456.46    145.54 o
   3   7  18     5110.44     5051.33    158.77 o
   4   7  18    23356.51    22782.81    405.65 o
   5   7  18     3269.21     3365.58    133.84 o
   6   7  18      821.31      935.05    129.48 o
   7   7  18     3962.11     4492.21    200.68 o
   8   7  18       14.18      175.71    174.22 o
   9   7  18      328.37      186.02    332.06 o
   0   8  18    17051.23    16653.80    495.70 o
   1   8  18     4154.74     3752.24    137.99 o
   2   8  18    10393.10    10174.34    244.78 o
   3   8  18    19390.80    18727.40    363.93 o
   4   8  18      574.51      539.23     91.35 o
   5   8  18     5579.13     5414.25    199.92 o
   6   8  18     5236.73     5226.58    292.29 o
   7   8  18      243.17      214.79    133.18 o
   8   8  18     1102.27      974.54    250.91 o
   9   8  18     1496.36     2074.90    443.34 o
   1   9  18     9259.06     8794.46    226.44 o
   2   9  18     5718.36     5189.61    158.79 o
   3   9  18      268.01      125.38     81.61 o
   4   9  18      729.69      751.15     96.35 o
   5   9  18     4488.98     4376.69    251.44 o
   6   9  18      354.28      291.16    135.76 o
   7   9  18     1204.15     1306.45    158.33 o
   8   9  18      747.31      872.73    211.10 o
   9   9  18       39.67     -136.24    374.72 o
   0  10  18     1637.08     1656.30    142.91 o
   1  10  18        9.67      -81.23     81.23 o
   2  10  18       22.12      -86.07     86.07 o
   3  10  18      352.15      260.33     96.43 o
   4  10  18      245.57      154.62     93.90 o
   5  10  18       41.18      -20.73    109.67 o
   6  10  18       91.51       59.83    139.42 o
   7  10  18       44.22      -75.72    140.60 o
   8  10  18      199.33      128.91    202.94 o
   1  11  18     7514.95     6613.06    177.67 o
   2  11  18     8643.58     8320.83    215.85 o
   3  11  18      459.53      239.45     96.13 o
   4  11  18     3396.61     3378.42    146.55 o
   5  11  18     1280.36     1299.14    137.09 o
   6  11  18     3163.21     3357.10    211.88 o
   7  11  18     3104.79     3446.38    224.29 o
   8  11  18      424.49      474.80    322.28 o
   0  12  18     4241.92     4198.35    206.32 o
   1  12  18     3864.60     3416.16    145.19 o
   2  12  18      549.55      527.77    101.70 o
   3  12  18     6802.41     6389.50    194.42 o
   4  12  18     2675.55     2373.23    145.39 o
   5  12  18     1544.87     1781.25    166.71 o
   6  12  18     3360.93     3699.27    317.24 o
   7  12  18      336.85      321.73    163.84 o
   8  12  18     1049.03      974.77    273.83 o
   1  13  18     3341.00     2930.76    151.61 o
   2  13  18      336.11      126.12    110.84 o
   3  13  18       11.08     -114.50    114.50 o
   4  13  18     2441.03     2513.38    174.54 o
   5  13  18     2496.02     2661.79    216.55 o
   6  13  18      487.39      539.16    177.23 o
   7  13  18     1938.15     1911.01    205.46 o
   0  14  18      836.18      613.07    169.70 o
   1  14  18       42.89      -36.23    115.46 o
   2  14  18     1641.56     1404.55    134.50 o
   3  14  18       12.50     -113.46    113.46 o
   4  14  18      444.41      420.64    147.75 o
   5  14  18      645.02      571.46    158.32 o
   6  14  18        6.74      145.74    178.99 o
   7  14  18      442.50      458.84    225.84 o
   1  15  18     5262.22     5106.97    204.52 o
   2  15  18     2545.44     2239.53    154.91 o
   3  15  18      287.36      264.24    125.13 o
   4  15  18     6202.59     6814.01    274.03 o
   5  15  18      181.09      148.13    170.81 o
   6  15  18      592.50      474.71    192.75 o
   0  16  18     3697.37     4058.61    349.55 o
   1  16  18      408.65      313.35    133.20 o
   2  16  18      654.10      693.51    141.22 o
   3  16  18     4398.03     4597.94    203.96 o
   4  16  18      218.17      131.46    164.17 o
   5  16  18     1752.07     2174.08    229.11 o
   6  16  18     1254.51     1399.94    288.10 o
   1  17  18     2987.31     3187.55    185.33 o
   2  17  18     1548.25     1864.03    181.49 o
   3  17  18      102.88        0.29    156.40 o
   4  17  18      160.97      215.11    174.98 o
   5  17  18      807.45     1259.64    295.93 o
   0  18  18     1973.11     1984.17    341.96 o
   1  18  18        1.21        1.83    144.75 o
   2  18  18      135.71      -63.95    160.76 o
   3  18  18       36.04      167.59    163.78 o
   4  18  18      348.86      578.21    315.86 o
   1  19  18      978.49     1083.97    171.31 o
   2  19  18      808.56      964.94    196.42 o
   3  19  18      363.87      355.00    341.46 o
   0  20  18     1563.30     2119.80    399.57 o
   1  20  18      730.42      848.41    338.47 o
   2  20  18      597.76       34.78    438.17 o
   1   1  19    29890.38    29170.21    485.47 o
   2   1  19     2557.04     2402.19     85.12 o
   3   1  19      404.52      367.33     61.28 o
   4   1  19     1744.49     1908.46     82.58 o
   5   1  19     6110.76     6289.48    144.26 o
   6   1  19      631.37      734.03     92.74 o
   7   1  19     7328.14     7356.88    195.15 o
   8   1  19      125.35      -41.73    131.14 o
   9   1  19     1234.97     1289.10    474.48 o
   0   2  19     1290.13     1225.07    114.19 o
   1   2  19    11572.82    11428.99    229.99 o
   2   2  19      636.89      693.02     62.35 o
   3   2  19    41697.89    41267.96    674.17 o
   4   2  19      212.00      134.46     60.00 o
   5   2  19    11880.58    11995.01    218.41 o
   6   2  19     1647.59     1720.69    108.70 o
   7   2  19     1001.94      967.83    116.07 o
   8   2  19      884.07      702.32    144.97 o
   9   2  19     3533.30     4121.24    319.93 o
   1   3  19    25785.20    25080.86    449.30 o
   2   3  19     2319.71     2512.51     89.60 o
   3   3  19       19.83      -40.17     59.02 o
   4   3  19      908.42      993.44     80.61 o
   5   3  19     6536.27     6384.50    146.43 o
   6   3  19     1253.56     1226.89    101.81 o
   7   3  19     6913.65     7303.03    225.50 o
   8   3  19       56.71     -134.87    134.87 o
   9   3  19     1213.52     1440.83    258.37 o
   0   4  19      132.90      180.64     99.59 o
   1   4  19      208.40       15.35     69.87 o
   2   4  19     2957.25     2844.21    112.10 o
   3   4  19     1293.20     1240.83     70.87 o
   4   4  19      910.82      763.26     68.11 o
   5   4  19      190.37      238.90     74.94 o
   6   4  19        1.79      -29.59     88.19 o
   7   4  19     1062.74      908.28    119.02 o
   8   4  19      658.07      872.23    181.05 o
   9   4  19       25.53      203.08    235.00 o
   1   5  19    25035.08    24541.63    477.54 o
   2   5  19      341.97      297.25     76.48 o
   3   5  19     6056.64     6040.42    162.21 o
   4   5  19     3040.74     2765.47    113.25 o
   5   5  19     5692.42     5560.68    149.00 o
   6   5  19        8.44      -44.95     95.27 o
   7   5  19     6018.76     6676.04    220.47 o
   8   5  19      147.17      116.78    165.13 o
   9   5  19      259.21      452.49    329.44 o
   0   6  19     8576.68     8566.75    300.83 o
   1   6  19    14603.15    14080.60    303.22 o
   2   6  19     3158.13     2882.83    118.01 o
   3   6  19    37841.24    37190.64    656.46 o
   4   6  19      792.54      708.65     86.77 o
   5   6  19     7954.77     7788.11    193.01 o
   6   6  19       11.92       54.12    110.45 o
   7   6  19        9.79     -117.43    117.43 o
   8   6  19      336.83      420.90    180.59 o
   9   6  19     2768.39     2941.87    420.11 o
   1   7  19    18073.89    16877.49    353.10 o
   2   7  19      400.05      291.95     83.23 o
   3   7  19     3902.54     3631.10    138.05 o
   4   7  19     1272.39     1375.79     92.22 o
   5   7  19     7128.53     7021.81    197.41 o
   6   7  19       28.71     -114.78    114.78 o
   7   7  19     4931.28     5433.95    223.08 o
   8   7  19       14.59      -99.22    179.17 o
   9   7  19        3.65      130.62    360.33 o
   0   8  19       18.77      -14.77    118.16 o
   1   8  19        7.03      -80.30     80.30 o
   2   8  19     3052.62     2964.01    129.59 o
   3   8  19        3.71      -79.03     79.03 o
   4   8  19      225.07      156.09     84.10 o
   5   8  19     2708.44     2678.74    143.05 o
   6   8  19       27.61     -123.32    123.32 o
   7   8  19      184.16      258.80    138.88 o
   8   8  19       50.03     -182.62    182.62 o
   9   8  19       14.47      363.21    388.51 o
   1   9  19    14617.90    14071.37    315.00 o
   2   9  19     1004.17      820.06     96.72 o
   3   9  19      118.28      -84.06     84.06 o
   4   9  19     1486.03     1381.47    111.86 o
   5   9  19     2200.13     1917.54    136.52 o
   6   9  19      662.90      377.89    141.68 o
   7   9  19     3397.84     3813.39    247.22 o
   8   9  19       59.66     -157.85    205.27 o
   0  10  19      241.54       77.35    131.56 o
   1  10  19     2301.13     2019.45    118.19 o
   2  10  19      437.34      426.79     92.85 o
   3  10  19    23330.87    22096.63    458.37 o
   4  10  19      433.19      212.99     98.43 o
   5  10  19     9194.45     9174.96    279.52 o
   6  10  19       59.75      -10.99    141.45 o
   7  10  19      790.85      655.22    159.82 o
   8  10  19       28.47     -121.49    209.28 o
   1  11  19     9960.64     9720.76    228.20 o
   2  11  19      662.19      464.54    109.51 o
   3  11  19      665.01      422.97    100.34 o
   4  11  19      220.40      207.94    101.31 o
   5  11  19     2484.73     2501.82    169.01 o
   6  11  19       80.58     -150.93    150.93 o
   7  11  19     1732.24     1875.47    189.53 o
   8  11  19      145.09       71.38    289.42 o
   0  12  19     1686.65     1782.80    166.20 o
   1  12  19      317.91      -32.89     99.18 o
   2  12  19      565.62      491.14    106.70 o
   3  12  19      157.62     -101.38    101.59 o
   4  12  19      201.28      106.42    114.66 o
   5  12  19      738.15      747.40    149.77 o
   6  12  19      317.75      354.90    170.13 o
   7  12  19     1611.06     1519.72    197.59 o
   1  13  19     5119.37     4595.70    183.36 o
   2  13  19     1583.71     1520.53    123.84 o
   3  13  19      901.95      661.50    117.44 o
   4  13  19      766.57      493.70    139.37 o
   5  13  19     2515.44     2502.59    190.23 o
   6  13  19      630.67      576.84    177.08 o
   7  13  19     2872.19     3453.74    355.41 o
   0  14  19       89.82      -17.64    171.62 o
   1  14  19     5823.49     5569.19    207.74 o
   2  14  19     1755.80     1568.05    145.32 o
   3  14  19     9848.69     9422.35    272.29 o
   4  14  19       29.25     -146.23    146.23 o
   5  14  19     3269.00     3543.34    364.20 o
   6  14  19      177.63      154.41    182.54 o
   7  14  19        7.16     -252.69    252.69 o
   1  15  19     1071.07     1151.05    143.55 o
   2  15  19       96.50     -129.57    129.57 o
   3  15  19        2.67     -115.42    124.88 o
   4  15  19       21.39     -150.07    150.07 o
   5  15  19     3891.10     4276.95    382.21 o
   6  15  19        0.95       78.88    192.01 o
   0  16  19     3818.72     3630.46    320.89 o
   1  16  19      140.41       95.32    136.32 o
   2  16  19      136.22      175.92    138.35 o
   3  16  19      237.75     -135.24    135.24 o
   4  16  19      261.01       64.00    165.98 o
   5  16  19      828.19      990.55    227.12 o
   1  17  19     4695.45     5050.24    254.82 o
   2  17  19       79.74      331.65    149.51 o
   3  17  19      355.20      224.95    157.99 o
   4  17  19      894.71      864.99    190.53 o
   5  17  19      307.14      881.31    552.85 o
   0  18  19       14.25     -212.07    212.07 o
   1  18  19      816.37     1073.37    169.18 o
   2  18  19      363.71      411.20    162.65 o
   3  18  19     5091.01     5119.41    483.43 o
   4  18  19       12.22      317.83    347.90 o
   1  19  19     1233.49     1404.21    207.79 o
   2  19  19       51.86      146.52    280.61 o
   0   0  20    41095.70    42261.86   1247.91 o
   1   0  20     8717.59     9038.75    305.53 o
   2   0  20     1344.35     1243.71     99.49 o
   3   0  20    18686.77    18616.45    467.21 o
   4   0  20      854.45      852.89    121.85 o
   5   0  20     4456.71     4341.33    166.13 o
   6   0  20      197.26      216.38    124.19 o
   7   0  20      815.71      601.32    133.48 o
   8   0  20     1795.89     1819.85    258.82 o
   9   0  20     3648.51     3317.47    519.92 o
   1   1  20    27084.22    27586.59    464.53 o
   2   1  20      326.23      394.62     61.03 o
   3   1  20      278.75      222.09     62.66 o
   4   1  20    10737.13    11005.02    210.72 o
   5   1  20     6106.71     6100.58    144.12 o
   6   1  20       73.39      140.95     87.93 o
   7   1  20     7695.93     7457.58    201.65 o
   8   1  20      705.93      824.42    152.60 o
   9   1  20     1184.43     1029.06    299.73 o
   0   2  20       81.65      160.39     99.80 o
   1   2  20       51.35       56.39     54.09 o
   2   2  20     2777.41     2804.19     94.24 o
   3   2  20     1023.00     1158.96     73.50 o
   4   2  20      189.43      155.54     64.90 o
   5   2  20     1293.43     1394.41     80.40 o
   6   2  20      330.98      397.05     94.78 o
   7   2  20      103.18       64.98    119.40 o
   8   2  20       62.62     -134.83    134.83 o
   9   2  20      141.69      126.96    226.34 o
   1   3  20    28031.77    26877.09    515.28 o
   2   3  20     4131.24     4160.18    116.58 o
   3   3  20     1298.84     1382.48     78.84 o
   4   3  20      457.12      479.80     67.84 o
   5   3  20     3709.22     3898.30    126.51 o
   6   3  20       10.18      -72.36     90.14 o
   7   3  20     4546.70     5027.40    187.42 o
   8   3  20       25.37       27.69    144.60 o
   9   3  20      947.83      650.72    243.55 o
   0   4  20      666.80      530.17    112.74 o
   1   4  20     3560.64     3257.53    122.42 o
   2   4  20     5909.69     5850.49    156.27 o
   3   4  20    26755.71    26357.60    431.13 o
   4   4  20      940.33     1045.77     80.87 o
   5   4  20     8988.12     9123.97    208.49 o
   6   4  20     7563.80     8123.07    222.16 o
   7   4  20      599.01      295.82    115.85 o
   8   4  20      152.90      104.74    149.94 o
   9   4  20     2033.91     2247.76    283.73 o
   1   5  20    24221.28    23280.00    458.78 o
   2   5  20     7371.86     7299.00    193.95 o
   3   5  20     1623.93     1605.13     95.28 o
   4   5  20       78.99       -6.09     75.77 o
   5   5  20     5953.20     5475.66    149.91 o
   6   5  20      248.74      339.28    137.00 o
   7   5  20     4925.35     5300.35    216.03 o
   8   5  20      331.17      472.26    216.58 o
   9   5  20      563.77      651.30    359.82 o
   0   6  20       90.09      109.12    112.69 o
   1   6  20      162.27        2.58     79.82 o
   2   6  20       30.50      -78.06     78.06 o
   3   6  20     1795.36     1831.01    100.90 o
   4   6  20       17.32      -33.93     80.43 o
   5   6  20     2410.68     2317.32    115.62 o
   6   6  20      173.89      115.90    121.72 o
   7   6  20     1015.49      841.49    142.78 o
   8   6  20        2.50       57.89    179.81 o
   9   6  20       13.29       43.52    341.42 o
   1   7  20    12122.80    11444.20    268.20 o
   2   7  20     2077.99     1762.71    110.88 o
   3   7  20      610.64      522.05     88.75 o
   4   7  20      653.96      522.81     89.09 o
   5   7  20     2691.36     2650.90    161.85 o
   6   7  20      521.49      384.81    131.67 o
   7   7  20     3241.00     3561.27    195.73 o
   8   7  20      446.41      413.43    200.69 o
   9   7  20      378.26      275.89    367.93 o
   0   8  20    11885.38    11162.97    378.46 o
   1   8  20     8808.07     8198.38    219.34 o
   2   8  20      112.48      -85.68     85.68 o
   3   8  20    22434.58    22060.87    424.87 o
   4   8  20      796.34      724.93     96.53 o
   5   8  20     6729.17     6904.57    262.43 o
   6   8  20     1613.67     1911.65    167.04 o
   7   8  20       24.55     -138.93    139.27 o
   8   8  20     1137.08     1439.53    267.75 o
   1   9  20    11749.15    11483.62    278.69 o
   2   9  20      423.63      340.26     90.97 o
   3   9  20      186.70      141.61     90.77 o
   4   9  20     3141.49     3299.31    142.18 o
   5   9  20     2887.04     2787.52    162.68 o
   6   9  20      662.62      772.33    154.93 o
   7   9  20     2429.09     2326.93    189.49 o
   8   9  20      345.33      195.64    211.85 o
   0  10  20        3.72      -41.43    131.48 o
   1  10  20      336.81      131.87     93.13 o
   2  10  20      638.08      487.54    101.96 o
   3  10  20      888.69      909.90    105.37 o
   4  10  20      359.33      248.18    104.62 o
   5  10  20     1496.01     1450.59    153.50 o
   6  10  20      540.84      583.92    160.47 o
   7  10  20      666.95      514.62    165.84 o
   8  10  20       24.43     -214.84    214.84 o
   1  11  20     3825.55     3687.30    140.73 o
   2  11  20      331.68      133.79     93.22 o
   3  11  20       61.67      -96.98     96.98 o
   4  11  20     3868.84     4205.79    167.32 o
   5  11  20     1841.39     2115.42    192.49 o
   6  11  20       84.01      -57.68    157.88 o
   7  11  20     2726.12     3184.04    284.55 o
   8  11  20       28.52     -246.54    246.54 o
   0  12  20     6090.19     5148.64    256.05 o
   1  12  20     2926.95     2846.14    134.89 o
   2  12  20     2817.23     2517.13    139.42 o
   3  12  20    14612.36    13665.24    318.50 o
   4  12  20       19.97     -115.44    115.44 o
   5  12  20     4898.09     5226.22    234.97 o
   6  12  20      345.68      260.39    169.14 o
   7  12  20      111.21     -157.03    197.79 o
   1  13  20      953.77      896.54    119.91 o
   2  13  20     2103.17     2129.25    140.41 o
   3  13  20      150.89       55.70    115.48 o
   4  13  20      610.19      425.18    150.85 o
   5  13  20     3295.27     4217.34    294.49 o
   6  13  20      338.59      150.62    176.37 o
   7  13  20      817.19      527.36    239.30 o
   0  14  20      928.94      978.87    191.82 o
   1  14  20        3.45      -96.68    119.71 o
   2  14  20      265.30      -94.24    176.00 o
   3  14  20      746.74      369.99    130.71 o
   4  14  20      116.80       -6.86    148.48 o
   5  14  20     1316.21     1652.88    235.08 o
   6  14  20       29.07       38.60    189.66 o
   1  15  20     4245.01     4263.81    196.78 o
   2  15  20     1085.31     1010.64    165.80 o
   3  15  20      588.95      435.40    138.09 o
   4  15  20       22.55      112.85    162.95 o
   5  15  20      527.03      860.26    207.22 o
   6  15  20      259.16      674.05    339.25 o
   0  16  20      221.24      117.12    191.81 o
   1  16  20     2855.30     2696.42    179.33 o
   2  16  20      861.87      740.57    153.33 o
   3  16  20     6587.33     7304.55    359.60 o
   4  16  20      100.14      -50.58    168.42 o
   5  16  20     2354.53     3965.93    914.30 o
   1  17  20      410.08      414.70    158.51 o
   2  17  20      878.27      877.90    164.00 o
   3  17  20      173.99      125.77    165.45 o
   4  17  20      322.70     1194.83    450.90 o
   0  18  20        4.99      131.83    214.91 o
   1  18  20       58.81     -148.24    148.24 o
   2  18  20       79.86        8.91    229.00 o
   3  18  20       54.47      344.86    351.76 o
   1  19  20     1924.82     1883.34    584.65 o
   1   1  21     5284.87     5893.95    141.32 o
   2   1  21     5754.80     5683.12    142.70 o
   3   1  21      272.28      326.31     67.46 o
   4   1  21    10665.74    11130.19    215.77 o
   5   1  21     1305.93     1139.40     83.15 o
   6   1  21       53.25       38.75     94.72 o
   7   1  21     2522.51     2636.16    138.37 o
   8   1  21      596.99      556.87    152.57 o
   9   1  21      194.74       55.84    271.41 o
   0   2  21    57755.62    56841.30   1459.89 o
   1   2  21     2239.07     2269.92     98.72 o
   2   2  21    24029.46    23791.91    410.54 o
   3   2  21    11186.19    11356.14    226.19 o
   4   2  21      270.30      187.66     66.76 o
   5   2  21     2714.70     2706.38    105.08 o
   6   2  21    12312.05    12917.77    317.37 o
   7   2  21       55.98      -30.03    100.60 o
   8   2  21     3810.90     4302.10    224.78 o
   9   2  21      753.57      342.57    283.93 o
   1   3  21     2114.61     2414.67    111.13 o
   2   3  21    11000.27    10808.64    231.77 o
   3   3  21      181.28      143.66     66.55 o
   4   3  21     1587.08     1701.91     85.06 o
   5   3  21     2604.83     2400.10    113.12 o
   6   3  21       27.47       71.70     96.56 o
   7   3  21     1868.44     2006.55    162.21 o
   8   3  21     1496.18     1417.67    176.50 o
   9   3  21      162.28      119.70    242.88 o
   0   4  21       83.54      -57.37    107.24 o
   1   4  21        5.98       36.61     77.75 o
   2   4  21     7495.67     7209.85    196.99 o
   3   4  21       90.68      110.79     74.80 o
   4   4  21       89.42       -3.96     73.06 o
   5   4  21     1297.98     1347.12    130.08 o
   6   4  21       18.47       69.40     96.16 o
   7   4  21        5.61      -79.07    112.54 o
   8   4  21       63.54      -23.09    153.00 o
   9   4  21       40.56      184.23    315.76 o
   1   5  21    13659.17    13065.64    291.06 o
   2   5  21    12082.67    11450.21    264.00 o
   3   5  21      167.09       36.91     77.78 o
   4   5  21     6449.93     6477.22    178.81 o
   5   5  21      208.84      156.47     84.59 o
   6   5  21     2042.70     2457.59    206.53 o
   7   5  21      677.37      623.39    152.37 o
   8   5  21      669.90     1016.61    401.55 o
   9   5  21      767.50      440.02    347.78 o
   0   6  21    20130.48    18875.25    553.27 o
   1   6  21     2697.85     2649.99    122.32 o
   2   6  21     6053.87     5742.69    176.83 o
   3   6  21     8039.07     8022.00    202.70 o
   4   6  21     5764.37     5609.43    167.58 o
   5   6  21     4608.99     4612.94    172.81 o
   6   6  21     8468.41     8415.11    282.78 o
   7   6  21       19.77     -128.85    128.85 o
   8   6  21     3720.66     4842.35    574.79 o
   1   7  21     5243.94     5086.52    166.46 o
   2   7  21     2066.07     2079.72    120.97 o
   3   7  21      229.92       36.05     84.46 o
   4   7  21     5767.80     6027.65    171.38 o
   5   7  21      344.77      174.31    123.16 o
   6   7  21      327.77      208.10    132.25 o
   7   7  21      492.88      407.29    148.17 o
   8   7  21     2035.84     1905.96    239.66 o
   0   8  21     5580.35     5414.04    251.19 o
   1   8  21      391.35       90.56     93.12 o
   2   8  21     2766.07     2746.95    134.73 o
   3   8  21      188.23      114.51     91.12 o
   4   8  21      283.10      266.03     93.09 o
   5   8  21       31.51      -73.62    132.11 o
   6   8  21       17.86     -103.46    139.30 o
   7   8  21      658.48      678.04    188.77 o
   8   8  21      274.29      273.74    217.26 o
   1   9  21     1866.60     1841.66    122.21 o
   2   9  21     9199.32     8635.69    221.07 o
   3   9  21     1513.57     1464.80    111.29 o
   4   9  21     9404.34     9415.66    259.93 o
   5   9  21     2296.97     2307.24    163.73 o
   6   9  21     2259.56     2296.59    226.18 o
   7   9  21     1527.29     1525.22    181.25 o
   8   9  21       10.18       65.02    219.23 o
   0  10  21    18657.49    18943.24    583.48 o
   1  10  21     2092.03     1846.00    122.68 o
   2  10  21     2702.29     2289.15    129.74 o
   3  10  21     5252.83     5129.75    171.86 o
   4  10  21      353.61      132.59    112.59 o
   5  10  21      924.41      635.79    144.03 o
   6  10  21     6308.65     6431.35    444.23 o
   7  10  21        5.43     -216.64    216.64 o
   8  10  21     1046.77      692.33    283.69 o
   1  11  21      719.61      653.67    101.43 o
   2  11  21     6394.19     6287.06    195.80 o
   3  11  21        0.94     -105.96    105.96 o
   4  11  21     2229.41     2278.73    193.37 o
   5  11  21      414.71      383.11    148.93 o
   6  11  21        4.96     -220.60    220.60 o
   7  11  21      351.30      -69.27    172.28 o
   0  12  21     1068.61     1004.48    160.04 o
   1  12  21      210.36       74.63    102.27 o
   2  12  21      244.83      238.35    113.85 o
   3  12  21      636.07      556.16    117.67 o
   4  12  21      401.07      283.53    122.91 o
   5  12  21      854.47      623.20    214.12 o
   6  12  21      639.29      676.05    183.46 o
   7  12  21       92.27      -91.58    203.04 o
   1  13  21     3498.30     3539.18    161.96 o
   2  13  21     2206.38     2180.01    146.81 o
   3  13  21      353.56      150.20    119.46 o
   4  13  21     7168.60     7044.10    279.28 o
   5  13  21      177.09      275.63    179.32 o
   6  13  21      917.09     1059.09    279.14 o
   0  14  21     7294.25     6425.59    323.87 o
   1  14  21      238.56      150.59    130.15 o
   2  14  21     3024.39     2975.33    175.23 o
   3  14  21     2570.21     2900.69    179.38 o
   4  14  21      914.64      595.32    169.46 o
   5  14  21     1447.51     2102.69    224.66 o
   6  14  21      984.36     1092.50    269.72 o
   1  15  21       23.69     -120.64    134.62 o
   2  15  21     2023.27     1719.80    174.30 o
   3  15  21      164.35     -135.39    149.07 o
   4  15  21     2320.28     2370.02    212.46 o
   5  15  21      575.62      906.30    342.20 o
   0  16  21      630.20      702.67    224.34 o
   1  16  21      195.95      -20.11    140.18 o
   2  16  21       43.51      -77.09    141.40 o
   3  16  21       83.36      -22.18    162.25 o
   4  16  21       73.31      -56.01    212.56 o
   5  16  21      439.74      534.98    742.95 o
   1  17  21     1520.16     1867.73    193.02 o
   2  17  21     1410.01     1345.89    174.98 o
   3  17  21      883.58     1107.90    499.49 o
   4  17  21     1372.01     2857.96    802.48 o
   0  18  21     1360.14     1404.25    297.55 o
   1  18  21      457.57      403.59    194.38 o
   2  18  21      147.14      -42.64    223.13 o
   0   0  22    62217.43    62255.09   2256.81 o
   1   0  22     3299.70     3773.73    160.92 o
   2   0  22    28092.25    28960.41    695.52 o
   3   0  22     1241.39     1331.75    115.56 o
   4   0  22      805.93      725.66    108.08 o
   5   0  22      717.30      567.71    123.06 o
   6   0  22    11029.10    10855.93    378.62 o
   7   0  22       15.17       48.75    164.53 o
   8   0  22     4066.93     4905.98    369.27 o
   9   0  22       13.93      177.13    378.65 o
   1   1  22      571.49      798.52     78.76 o
   2   1  22    12232.60    12284.54    257.02 o
   3   1  22     1332.83     1546.34     86.99 o
   4   1  22    10500.98    10572.28    211.09 o
   5   1  22       25.89        9.40     77.06 o
   6   1  22      296.77      152.71    105.56 o
   7   1  22      210.76       49.29    106.11 o
   8   1  22      687.23      576.97    176.24 o
   9   1  22        1.37     -238.36    267.99 o
   0   2  22      872.26     1413.45    134.54 o
   1   2  22     2114.87     2151.22    116.07 o
   2   2  22      277.83      368.15     80.54 o
   3   2  22       13.81      102.62     73.13 o
   4   2  22      419.26      424.07     73.99 o
   5   2  22      804.99      820.62     94.30 o
   6   2  22        0.96      -38.12    101.20 o
   7   2  22      744.40      447.38    111.57 o
   8   2  22      130.68     -140.89    161.39 o
   9   2  22        1.93     -271.46    271.46 o
   1   3  22       22.88       14.01     79.17 o
   2   3  22    11272.94    11279.78    243.70 o
   3   3  22      724.34      707.08     84.87 o
   4   3  22    10735.61    10871.82    243.33 o
   5   3  22       22.48       15.66     84.99 o
   6   3  22      735.73      819.23    117.81 o
   7   3  22       66.16       12.02    117.83 o
   8   3  22      962.70      801.96    173.57 o
   0   4  22    41575.38    41400.19   1093.12 o
   1   4  22     1997.70     2047.52    111.96 o
   2   4  22    11790.24    12016.75    257.85 o
   3   4  22        1.53      -48.69     76.71 o
   4   4  22     2272.39     2214.49    123.73 o
   5   4  22      313.14      108.86    106.50 o
   6   4  22    13136.75    13487.05    342.08 o
   7   4  22      945.02     1012.06    134.38 o
   8   4  22     4152.58     4265.84    326.66 o
   1   5  22      971.16     1060.26    101.43 o
   2   5  22     7495.69     7340.59    190.94 o
   3   5  22      310.77      218.90     84.93 o
   4   5  22     5679.05     5586.44    168.09 o
   5   5  22       26.93       42.58    106.66 o
   6   5  22       10.05       75.80    116.62 o
   7   5  22      219.54       79.95    138.94 o
   8   5  22     2125.64     2131.25    267.49 o
   0   6  22      514.81      719.61    138.73 o
   1   6  22      170.87        5.35     84.45 o
   2   6  22       43.22      -84.75     84.75 o
   3   6  22      102.78       36.67     87.52 o
   4   6  22      119.11      -18.41     88.33 o
   5   6  22       62.65       -2.76    105.38 o
   6   6  22       14.23        6.42    134.25 o
   7   6  22      816.38      785.65    152.65 o
   8   6  22       17.31       48.74    224.02 o
   1   7  22      492.32      385.41     95.73 o
   2   7  22    11723.85    11278.14    272.43 o
   3   7  22      153.75      -88.45     88.45 o
   4   7  22    10850.71    11157.73    250.70 o
   5   7  22       23.94      -77.66    108.47 o
   6   7  22     2299.92     2892.94    188.06 o
   7   7  22        2.95     -142.66    142.66 o
   8   7  22      279.52      228.92    206.94 o
   0   8  22    24700.95    24135.50    695.78 o
   1   8  22        5.20      -88.96     93.72 o
   2   8  22     5210.16     5151.59    179.46 o
   3   8  22        2.41       -6.39     94.32 o
   4   8  22     2692.52     2638.32    142.42 o
   5   8  22       43.69      -63.43    123.56 o
   6   8  22     8207.92     8176.41    478.00 o
   7   8  22       55.19       20.75    151.79 o
   8   8  22     3169.86     4317.12    494.56 o
   1   9  22        6.47     -100.15    100.15 o
   2   9  22     4984.49     4841.02    179.14 o
   3   9  22      228.35       30.53     99.12 o
   4   9  22     4106.63     4272.68    167.49 o
   5   9  22      577.58      429.12    137.33 o
   6   9  22       45.58       -4.57    152.88 o
   7   9  22      105.04      103.79    163.94 o
   0  10  22     1004.42      872.51    167.59 o
   1  10  22      140.78       51.64    101.34 o
   2  10  22      401.77      136.80    103.69 o
   3  10  22        8.86      -25.11    102.67 o
   4  10  22      919.63      845.55    128.99 o
   5  10  22      836.56     1023.70    156.91 o
   6  10  22      128.82      -77.48    156.80 o
   7  10  22        0.67      116.71    170.78 o
   1  11  22      180.04      139.84    101.85 o
   2  11  22     6684.14     5939.31    194.68 o
   3  11  22       32.50     -101.85    115.26 o
   4  11  22    10909.36    11203.47    431.77 o
   5  11  22       43.11      -49.32    143.34 o
   6  11  22     2036.34     2323.13    350.67 o
   7  11  22      442.51     -115.51    260.13 o
   0  12  22    14567.39    13884.28    432.30 o
   1  12  22      768.04      593.18    114.53 o
   2  12  22     5700.61     6083.78    201.32 o
   3  12  22      113.56     -110.47    110.47 o
   4  12  22      440.13      186.22    156.01 o
   5  12  22       38.82     -212.37    212.37 o
   6  12  22     3829.55     4607.91    321.63 o
   1  13  22      231.35      -48.35    115.37 o
   2  13  22     4703.69     4596.23    186.86 o
   3  13  22      412.34      186.55    123.71 o
   4  13  22     2793.72     2519.43    190.69 o
   5  13  22        4.43     -113.04    247.50 o
   6  13  22       57.71      -26.17    213.21 o
   0  14  22       10.48     -125.99    172.86 o
   1  14  22        4.16     -130.66    130.66 o
   2  14  22      148.56     -137.03    137.03 o
   3  14  22      340.22      229.83    144.80 o
   4  14  22      121.86      -94.76    164.01 o
   5  14  22      109.29      312.30    298.48 o
   1  15  22      402.05      115.66    141.19 o
   2  15  22     2656.23     2427.36    179.33 o
   3  15  22      266.72      121.05    157.14 o
   4  15  22     3193.43     3097.75    229.11 o
   5  15  22       23.77      688.89   1042.18 o
   0  16  22     4987.87     5129.35    328.72 o
   1  16  22      157.83     -138.11    158.09 o
   2  16  22     1262.67     1305.62    167.16 o
   3  16  22       48.09     -162.68    162.68 o
   4  16  22      666.98      689.76    334.26 o
   1  17  22      131.34       43.78    156.34 o
   2  17  22     1149.28     1754.56    290.63 o
   3  17  22      287.24       27.38    333.72 o
   0  18  22      145.02      472.95    452.15 o
   1  18  22       75.80      -64.71    333.41 o
   1   1  23    10233.68    10189.05    225.63 o
   2   1  23    10177.69    10445.49    233.39 o
   3   1  23       23.91      148.70     77.98 o
   4   1  23     8064.00     8576.59    190.82 o
   5   1  23      794.51      890.01     96.83 o
   6   1  23     1766.56     1749.89    133.80 o
   7   1  23      999.43     1063.97    131.03 o
   8   1  23      496.50      544.48    180.68 o
   0   2  23    32410.75    32137.87    871.32 o
   1   2  23     1284.62     1156.17     89.91 o
   2   2  23     7768.08     7968.14    195.24 o
   3   2  23     4301.20     4790.79    147.90 o
   4   2  23      769.35      667.28     91.80 o
   5   2  23     1028.48     1308.27    113.64 o
   6   2  23     4901.36     5108.31    192.04 o
   7   2  23      461.52      345.72    117.68 o
   8   2  23     1676.21     1589.16    202.19 o
   1   3  23    13729.99    13812.85    283.64 o
   2   3  23     6592.72     6589.05    176.94 o
   3   3  23     1105.92     1190.53     96.91 o
   4   3  23    12203.67    12487.14    270.24 o
   5   3  23      807.26      944.62    119.21 o
   6   3  23      422.82      371.99    127.94 o
   7   3  23     1789.93     1879.71    164.44 o
   8   3  23      266.10       41.47    184.64 o
   0   4  23     1435.99     1551.64    153.36 o
   1   4  23       15.45      -75.80     83.32 o
   2   4  23      357.99      443.06     85.17 o
   3   4  23      153.84      -70.11     82.90 o
   4   4  23      120.60       79.55     86.38 o
   5   4  23      193.41       33.51    108.51 o
   6   4  23      570.20      461.66    122.69 o
   7   4  23      176.73      -16.71    137.71 o
   8   4  23      140.80     -178.33    178.33 o
   1   5  23      313.79      255.99     90.48 o
   2   5  23     6934.79     7127.48    193.17 o
   3   5  23       53.51      -31.65     84.75 o
   4   5  23     7103.45     7082.88    198.68 o
   5   5  23     2600.16     2717.73    162.06 o
   6   5  23      456.95      395.24    129.14 o
   7   5  23     1265.11     1321.66    165.14 o
   8   5  23      149.22      -28.13    228.96 o
   0   6  23     9088.99     8545.24    325.95 o
   1   6  23     1481.33     1228.20    109.00 o
   2   6  23     3762.93     3945.21    153.89 o
   3   6  23     5382.65     5412.95    169.06 o
   4   6  23     1882.31     1667.14    117.73 o
   5   6  23      655.96      622.09    128.49 o
   6   6  23     8522.76     8802.36    302.65 o
   7   6  23      144.96     -142.83    142.83 o
   8   6  23     2051.03     2170.20    288.99 o
   1   7  23     3233.02     2686.61    135.34 o
   2   7  23     8228.33     8242.83    228.39 o
   3   7  23        4.51      -83.84     91.29 o
   4   7  23     2470.03     2346.08    131.87 o
   5   7  23     2814.82     3059.46    208.74 o
   6   7  23      253.89      126.92    147.56 o
   7   7  23     1271.02     1235.74    173.18 o
   8   7  23      467.36      318.44    253.28 o
   0   8  23     9596.01     9347.11    361.40 o
   1   8  23       54.41      -98.19     98.19 o
   2   8  23      327.03      237.96    105.33 o
   3   8  23      390.06      171.10     99.94 o
   4   8  23      510.10      510.75    113.84 o
   5   8  23     1076.21     1052.07    156.82 o
   6   8  23      237.94      -69.70    150.28 o
   7   8  23      222.80      110.07    163.49 o
   1   9  23     1839.06     1748.83    132.60 o
   2   9  23     2521.13     2398.76    143.29 o
   3   9  23      161.77      -98.60     98.60 o
   4   9  23     7525.55     7481.32    221.64 o
   5   9  23       57.09        2.37    136.41 o
   6   9  23      825.43      580.01    168.15 o
   7   9  23      252.07       73.18    169.24 o
   0  10  23    17102.88    17402.43    553.94 o
   1  10  23      871.14      603.57    122.32 o
   2  10  23     5125.21     4823.29    175.54 o
   3  10  23     5545.49     5372.32    186.40 o
   4  10  23     1062.40      774.94    133.73 o
   5  10  23     2901.86     3118.06    260.14 o
   6  10  23     2262.18     2124.40    241.88 o
   7  10  23       52.81     -173.12    173.12 o
   1  11  23     1775.92     1577.88    131.65 o
   2  11  23     2027.42     1834.25    139.50 o
   3  11  23        7.35     -116.16    116.16 o
   4  11  23     2698.25     2704.64    185.73 o
   5  11  23     1469.84     1483.24    196.50 o
   6  11  23        6.03     -199.99    199.99 o
   0  12  23      148.72     -136.82    157.22 o
   1  12  23       33.31     -105.30    107.53 o
   2  12  23     1768.04     1651.56    140.43 o
   3  12  23        8.45     -115.39    115.39 o
   4  12  23      410.56      208.98    150.85 o
   5  12  23       31.21     -145.21    173.20 o
   6  12  23      263.88      316.60    218.47 o
   1  13  23      226.14       93.03    123.99 o
   2  13  23     3698.38     3561.14    178.10 o
   3  13  23      680.77      328.07    130.56 o
   4  13  23     1412.71     1404.51    181.98 o
   5  13  23      243.95      216.42    262.40 o
   0  14  23     7704.31     7207.34    358.80 o
   1  14  23     1889.53     1457.71    160.28 o
   2  14  23     3529.87     3732.24    198.87 o
   3  14  23     2757.12     2330.69    194.91 o
   4  14  23       36.01     -174.10    174.10 o
   5  14  23      691.01     1211.85    870.14 o
   1  15  23     1022.20      652.31    153.99 o
   2  15  23     1001.32     1005.31    163.23 o
   3  15  23        8.84     -158.27    158.27 o
   4  15  23      353.11      173.66    283.69 o
   0  16  23       96.05        9.31    220.62 o
   1  16  23       20.86      -56.82    153.76 o
   2  16  23       15.26     -175.13    175.13 o
   3  16  23       72.87     -313.86    313.86 o
   1  17  23      167.07     -286.81    308.35 o
   2  17  23      810.49       80.97    517.59 o
   0   0  24     1959.07     2290.62    231.23 o
   1   0  24     2681.99     2595.07    180.88 o
   2   0  24     3579.18     4108.70    211.97 o
   3   0  24    27296.74    27477.69    762.72 o
   4   0  24       81.82      107.81    124.13 o
   5   0  24    10670.96    10971.40    383.40 o
   6   0  24     1315.19     1089.78    195.18 o
   7   0  24      345.27      127.66    247.12 o
   8   0  24      114.49      177.28    389.23 o
   1   1  24    12935.92    13560.20    304.06 o
   2   1  24     7536.74     7664.58    208.85 o
   3   1  24      276.95      300.03     88.10 o
   4   1  24     1616.40     1776.84    105.13 o
   5   1  24     1809.23     1934.70    133.96 o
   6   1  24     1976.07     1983.29    152.81 o
   7   1  24     2144.81     2229.62    168.63 o
   8   1  24      118.04       46.64    249.16 o
   0   2  24       42.07      523.89    125.71 o
   1   2  24        0.17      -32.88     86.64 o
   2   2  24       25.08       47.41     78.84 o
   3   2  24      171.05      236.31     94.85 o
   4   2  24      681.80      781.64     99.31 o
   5   2  24        3.00      -71.43    106.85 o
   6   2  24       21.32     -118.73    118.73 o
   7   2  24       28.74     -131.46    159.72 o
   8   2  24      127.35     -196.41    196.41 o
   1   3  24     7317.13     7829.37    198.42 o
   2   3  24      497.18      724.13     90.05 o
   3   3  24      208.87      194.61     85.19 o
   4   3  24     3656.77     3952.91    144.34 o
   5   3  24     3100.39     3499.38    206.30 o
   6   3  24      296.35      410.38    134.64 o
   7   3  24     3211.38     3376.78    256.87 o
   8   3  24      438.57      128.56    209.94 o
   0   4  24     6815.19     6733.91    282.44 o
   1   4  24    10129.89    10100.39    252.26 o
   2   4  24       99.49      115.89     85.16 o
   3   4  24    17275.96    17371.21    350.81 o
   4   4  24      641.10      489.66     98.21 o
   5   4  24     3067.13     3640.80    172.12 o
   6   4  24      243.36      154.28    124.41 o
   7   4  24        7.14     -116.84    156.51 o
   8   4  24      773.92      586.75    245.08 o
   1   5  24     5354.84     5437.02    179.38 o
   2   5  24      510.96      480.77     93.77 o
   3   5  24      115.34       16.38     90.70 o
   4   5  24     6039.66     6180.95    187.09 o
   5   5  24     3546.02     3761.71    179.07 o
   6   5  24       85.66      183.11    130.28 o
   7   5  24     2109.24     2180.36    184.50 o
   8   5  24       39.78     -102.11    345.39 o
   0   6  24     1907.52     2114.78    180.35 o
   1   6  24        0.39      -92.04     92.04 o
   2   6  24      456.82      394.15     96.14 o
   3   6  24       18.58      -80.62     93.15 o
   4   6  24      177.01       23.82     97.90 o
   5   6  24       77.61       43.49    119.33 o
   6   6  24      595.95      506.59    150.20 o
   7   6  24      187.09      -91.62    151.27 o
   1   7  24     7247.86     7042.14    216.38 o
   2   7  24      660.02      583.01    110.40 o
   3   7  24      812.76      732.27    110.64 o
   4   7  24     1459.72     1245.90    120.59 o
   5   7  24     2768.54     2831.75    163.73 o
   6   7  24       28.58     -112.14    149.49 o
   7   7  24     2013.76     2285.68    215.51 o
   0   8  24      472.21      194.62    151.86 o
   1   8  24     2129.85     2006.33    131.51 o
   2   8  24     2061.50     1916.35    137.45 o
   3   8  24    11947.85    12011.88    283.70 o
   4   8  24      660.64      583.48    112.52 o
   5   8  24     5162.92     5268.62    246.57 o
   6   8  24     1657.36     1719.36    187.58 o
   7   8  24      694.41      317.60    170.84 o
   1   9  24     3632.45     3392.69    161.25 o
   2   9  24     1645.61     1655.72    152.45 o
   3   9  24      227.58       90.30    107.44 o
   4   9  24       35.45     -112.34    112.34 o
   5   9  24     2427.51     2114.22    196.01 o
   6   9  24      266.30      -81.68    161.12 o
   7   9  24     1410.42     1616.07    203.07 o
   0  10  24     2926.17     2669.91    223.92 o
   1  10  24       64.72     -103.35    116.19 o
   2  10  24     2038.46     1816.89    136.56 o
   3  10  24       11.81     -102.78    110.11 o
   4  10  24      164.82       33.45    137.30 o
   5  10  24      365.11      417.15    173.55 o
   6  10  24        3.50     -163.92    163.92 o
   1  11  24     8505.59     8164.59    241.57 o
   2  11  24     1160.73     1193.33    133.91 o
   3  11  24      327.27     -102.82    125.10 o
   4  11  24      224.57      127.21    141.28 o
   5  11  24      233.48       75.51    237.84 o
   6  11  24      307.57       35.49    249.78 o
   0  12  24     4378.47     4715.95    252.74 o
   1  12  24     1983.06     2026.85    159.48 o
   2  12  24     1886.14     1919.50    146.17 o
   3  12  24     7956.74     7283.08    233.13 o
   4  12  24      145.42     -150.92    150.92 o
   5  12  24     2437.05     3489.17    303.76 o
   1  13  24     3306.41     3231.89    174.78 o
   2  13  24      153.24     -129.23    129.23 o
   3  13  24       43.85     -134.97    134.97 o
   4  13  24      191.63     -111.29    156.04 o
   5  13  24     1260.32     2591.02    768.83 o
   0  14  24      463.93      274.56    217.32 o
   1  14  24        2.28     -139.21    139.21 o
   2  14  24       58.83      -57.88    138.40 o
   3  14  24       26.54      -96.60    153.06 o
   4  14  24       11.84      -30.71    508.27 o
   1  15  24     1940.33     1840.96    188.79 o
   2  15  24      171.38       34.73    152.80 o
   3  15  24      398.78      125.87    260.52 o
   0  16  24     2370.66     2894.65    341.53 o
   1  16  24      624.93      455.26    194.47 o
   2  16  24      143.25     -215.08    215.08 o
   1   1  25    11269.81    12169.57    286.97 o
   2   1  25      118.07      213.77     95.53 o
   3   1  25       15.72      -70.96     93.60 o
   4   1  25     1093.22     1173.18    116.83 o
   5   1  25     1147.82     1352.42    163.08 o
   6   1  25      517.20      293.19    158.51 o
   7   1  25     3062.23     3163.84    209.11 o
   8   1  25        4.81     -253.41    253.41 o
   0   2  25      799.45     1165.57    156.56 o
   1   2  25     5710.78     5714.03    182.60 o
   2   2  25       39.26       82.80     94.90 o
   3   2  25    29010.92    28746.77    566.96 o
   4   2  25       98.53      112.60     93.02 o
   5   2  25     9204.74     9896.84    306.35 o
   6   2  25      421.41      560.18    140.45 o
   7   2  25       82.46       -8.76    138.19 o
   8   2  25       27.24     -248.12    248.12 o
   1   3  25     5416.97     5845.62    187.22 o
   2   3  25      792.79      720.43    103.85 o
   3   3  25     2020.79     2196.70    120.75 o
   4   3  25      174.26       91.50     94.90 o
   5   3  25     4762.15     4860.85    212.46 o
   6   3  25       13.47      -49.16    134.19 o
   7   3  25      985.13      829.10    154.08 o
   0   4  25     1116.33     1129.79    158.83 o
   1   4  25      622.32      905.69    100.81 o
   2   4  25      109.44      112.16     89.88 o
   3   4  25       63.44       34.93     93.59 o
   4   4  25      316.75      261.12     99.46 o
   5   4  25        5.25      -95.74    129.24 o
   6   4  25      283.21      202.92    132.44 o
   7   4  25      231.90      -69.01    182.97 o
   1   5  25     7219.27     7031.20    211.75 o
   2   5  25      556.25      540.79     99.91 o
   3   5  25      259.87       77.10     97.81 o
   4   5  25       34.44       87.51    103.15 o
   5   5  25     4184.64     4502.71    214.50 o
   6   5  25      355.50      581.88    139.22 o
   7   5  25     2400.25     2461.10    252.32 o
   0   6  25      374.29       91.03    147.43 o
   1   6  25     6525.73     6701.91    213.18 o
   2   6  25     2370.44     2490.66    133.73 o
   3   6  25    12218.89    12276.59    280.53 o
   4   6  25       47.39      -53.69    108.66 o
   5   6  25     7682.76     8196.30    270.95 o
   6   6  25       11.11     -146.46    146.46 o
   7   6  25      149.13     -143.78    173.21 o
   1   7  25     3768.21     3565.76    160.50 o
   2   7  25       69.87      -87.37    105.31 o
   3   7  25     2821.28     2719.18    142.02 o
   4   7  25      930.78      716.71    122.73 o
   5   7  25     1524.01     1688.82    162.05 o
   6   7  25       34.83     -127.34    153.03 o
   7   7  25     1027.32      723.05    179.49 o
   0   8  25     3845.67     3785.36    243.08 o
   1   8  25     1572.23     1584.08    136.28 o
   2   8  25       20.56     -107.57    107.57 o
   3   8  25      247.41      251.87    114.83 o
   4   8  25      351.73      392.78    116.52 o
   5   8  25      204.83      117.80    142.21 o
   6   8  25        8.86      -48.27    206.22 o
   7   8  25      638.82      131.56    278.69 o
   1   9  25    11148.40    10584.22    286.59 o
   2   9  25       15.74     -110.14    110.14 o
   3   9  25     2670.90     2755.77    145.50 o
   4   9  25       18.17     -122.21    122.21 o
   5   9  25     1382.48     1246.35    184.07 o
   6   9  25        4.87     -166.84    166.84 o
   0  10  25      712.46      434.93    186.07 o
   1  10  25     1790.00     1511.30    143.13 o
   2  10  25      439.94      393.10    123.31 o
   3  10  25    11013.76    10893.51    269.55 o
   4  10  25        9.53     -140.20    140.20 o
   5  10  25     1697.22     2009.68    246.16 o
   6  10  25      163.96       76.87    200.33 o
   1  11  25     2282.50     2207.35    150.40 o
   2  11  25      704.01      440.48    126.71 o
   3  11  25      151.45     -128.61    128.61 o
   4  11  25       35.56     -147.12    147.12 o
   5  11  25     2349.29     2637.63    227.81 o
   0  12  25       12.71     -166.95    166.95 o
   1  12  25     1218.75     1225.25    137.13 o
   2  12  25      670.93      484.13    130.55 o
   3  12  25      187.29      -79.88    139.78 o
   4  12  25      107.69      -49.10    157.69 o
   5  12  25      275.65      549.20    664.34 o
   1  13  25     8106.91     7706.15    245.94 o
   2  13  25       26.01     -127.49    127.49 o
   3  13  25      228.14     -127.64    146.93 o
   4  13  25      141.88      143.62    420.06 o
   0  14  25      268.66      -41.36    199.40 o
   1  14  25      813.00      739.16    157.29 o
   2  14  25       21.86     -143.71    143.71 o
   3  14  25     3273.09     2741.55    322.69 o
   1  15  25     2942.20     2793.09    235.75 o
   2  15  25      206.06       46.75    230.46 o
   1  16  25      247.78     -432.07    432.07 o
   0   0  26     5658.46     6156.18    557.21 o
   1   0  26      108.02       -2.08    138.28 o
   2   0  26      128.39      101.43    138.94 o
   3   0  26    21705.44    22549.61    660.39 o
   4   0  26     1269.77     1354.61    176.74 o
   5   0  26     8361.56     9505.51    522.35 o
   6   0  26     4473.51     4981.48    381.88 o
   7   0  26      102.63       64.40    255.48 o
   1   1  26     6905.78     7392.87    214.74 o
   2   1  26     5694.05     6235.95    198.29 o
   3   1  26        8.15      -85.91    101.48 o
   4   1  26     2824.25     3258.54    150.53 o
   5   1  26      288.41       48.92    169.03 o
   6   1  26      202.72     -161.74    161.74 o
   7   1  26      681.72      453.95    168.91 o
   0   2  26     3332.41     3257.18    202.56 o
   1   2  26      837.97      873.54    110.31 o
   2   2  26       46.75      -62.96     96.62 o
   3   2  26      116.23      203.87    106.14 o
   4   2  26       95.38      -15.89    104.29 o
   5   2  26      364.20       77.51    146.12 o
   6   2  26      584.34      654.30    174.05 o
   7   2  26       13.36     -121.77    160.90 o
   1   3  26     3955.32     3825.42    157.14 o
   2   3  26     1410.66     1702.96    125.43 o
   3   3  26      133.76       98.70    106.24 o
   4   3  26     5676.37     6087.51    201.11 o
   5   3  26     1252.41     1264.76    172.51 o
   6   3  26      224.64       78.39    159.72 o
   7   3  26     2676.32     2935.47    301.39 o
   0   4  26     6640.14     6989.57    304.10 o
   1   4  26     8940.91     9124.80    249.83 o
   2   4  26     2989.45     2945.35    149.53 o
   3   4  26     6624.91     6661.70    209.90 o
   4   4  26     1067.57     1187.87    124.69 o
   5   4  26     2751.31     2872.14    187.70 o
   6   4  26     1724.38     1773.10    163.37 o
   7   4  26       82.84      -32.68    166.30 o
   1   5  26      644.66      560.92    113.81 o
   2   5  26     3660.89     3950.13    151.78 o
   3   5  26     1176.37     1279.60    115.19 o
   4   5  26     4958.29     5329.39    191.38 o
   5   5  26     3592.85     4151.19    215.92 o
   6   5  26      430.09      563.15    148.45 o
   7   5  26      409.77       35.43    163.60 o
   0   6  26       16.10     -126.87    146.91 o
   1   6  26      285.40      257.42    110.05 o
   2   6  26      945.44      962.37    115.85 o
   3   6  26      217.77      120.28    103.41 o
   4   6  26      235.52      184.57    118.64 o
   5   6  26       93.41      171.35    138.19 o
   6   6  26       10.38     -103.81    139.49 o
   7   6  26       23.03     -288.29    288.29 o
   1   7  26     5572.22     5556.59    199.21 o
   2   7  26     2240.52     2125.09    134.77 o
   3   7  26      787.70      735.54    119.31 o
   4   7  26      505.62      506.53    124.76 o
   5   7  26     2075.70     2318.38    185.62 o
   6   7  26      308.56      212.00    168.28 o
   0   8  26     9200.77     8684.17    363.92 o
   1   8  26      680.20      637.06    124.16 o
   2   8  26     2828.54     2596.46    158.09 o
   3   8  26     6519.87     7037.55    215.49 o
   4   8  26      241.99     -124.96    124.96 o
   5   8  26     1563.47     1475.34    173.78 o
   6   8  26     1155.87      961.47    188.71 o
   1   9  26     1668.81     1473.90    142.20 o
   2   9  26     3149.78     3120.89    171.25 o
   3   9  26     1328.35     1110.23    131.37 o
   4   9  26     2140.01     2436.38    167.00 o
   5   9  26      105.30     -166.09    166.09 o
   6   9  26       54.90     -190.57    261.47 o
   0  10  26       43.49      131.61    179.98 o
   1  10  26       11.72     -123.11    123.11 o
   2  10  26       30.40      -89.06    122.46 o
   3  10  26      212.77      159.56    118.19 o
   4  10  26       25.53     -109.46    145.96 o
   5  10  26      296.20      -22.40    197.71 o
   1  11  26     7467.51     7226.33    231.34 o
   2  11  26      213.12       98.58    131.89 o
   3  11  26      168.67       -0.19    130.75 o
   4  11  26      959.41      711.53    178.77 o
   5  11  26       63.28      615.43    481.74 o
   0  12  26     2608.10     2428.18    222.37 o
   1  12  26      515.76      315.66    129.43 o
   2  12  26     1061.03      831.85    139.23 o
   3  12  26     3511.37     3714.88    211.35 o
   4  12  26      170.65      200.74    323.15 o
   1  13  26     1145.12     1123.75    152.30 o
   2  13  26     1489.70     1335.36    181.82 o
   3  13  26      229.29     -138.71    207.30 o
   0  14  26       85.00      -86.64    206.85 o
   1  14  26       15.51     -176.27    176.27 o
   2  14  26       68.53     -175.32    208.20 o
   1  15  26     1264.65     1095.61    589.49 o
   1   1  27     2660.23     2775.18    145.53 o
   2   1  27     5834.18     5996.78    195.19 o
   3   1  27       37.27      -96.70    108.68 o
   4   1  27     7190.96     8053.08    256.50 o
   5   1  27       48.75       -9.44    164.11 o
   6   1  27      805.88      587.99    184.06 o
   7   1  27      632.91      456.38    181.43 o
   0   2  27    12287.33    12902.48    443.81 o
   1   2  27       13.73      -98.51    105.97 o
   2   2  27     2533.69     2676.04    141.51 o
   3   2  27      595.90      386.32    113.83 o
   4   2  27     2106.61     2189.14    156.77 o
   5   2  27      570.63      170.77    171.61 o
   6   2  27     4370.57     4882.96    359.96 o
   7   2  27       50.05     -167.56    167.56 o
   1   3  27     1657.59     1598.40    130.53 o
   2   3  27     6334.73     6583.85    211.86 o
   3   3  27     1642.01     1768.08    134.20 o
   4   3  27     8015.18     8592.16    267.41 o
   5   3  27      664.78      704.38    167.84 o
   6   3  27      441.16      246.22    185.27 o
   7   3  27       17.53     -224.73    224.73 o
   0   4  27      144.00      291.26    157.45 o
   1   4  27       48.50       87.77    107.87 o
   2   4  27     2323.88     2229.32    145.22 o
   3   4  27      394.82      360.62    115.55 o
   4   4  27      416.49      426.00    130.69 o
   5   4  27       62.75       11.47    158.14 o
   6   4  27       22.65     -150.50    150.50 o
   1   5  27       97.91     -108.94    108.94 o
   2   5  27     6500.13     6700.02    218.79 o
   3   5  27        4.54      -54.96    112.76 o
   4   5  27     2982.44     3444.15    181.74 o
   5   5  27      626.18      753.31    181.22 o
   6   5  27      438.47      341.18    218.81 o
   0   6  27    15858.01    16793.89    543.36 o
   1   6  27      527.04      562.39    120.35 o
   2   6  27     6405.83     6819.65    223.10 o
   3   6  27      361.24      199.20    120.08 o
   4   6  27      142.47       -5.32    120.07 o
   5   6  27       54.98      -16.05    144.73 o
   6   6  27     4127.43     4582.28    223.09 o
   1   7  27       51.72     -100.81    118.45 o
   2   7  27     6944.69     7587.13    294.75 o
   3   7  27      157.08      -81.45    115.15 o
   4   7  27     3690.91     3894.72    197.71 o
   5   7  27       93.07       43.37    147.13 o
   6   7  27      319.82      364.76    204.12 o
   0   8  27     1089.70      915.65    199.04 o
   1   8  27      683.02      496.67    134.40 o
   2   8  27       24.44     -133.13    133.13 o
   3   8  27      270.98       21.19    117.73 o
   4   8  27        8.44     -128.45    128.45 o
   5   8  27      498.20      303.87    163.99 o
   1   9  27     1140.62      971.32    144.56 o
   2   9  27      499.78      118.74    132.61 o
   3   9  27       86.28      -47.06    118.03 o
   4   9  27     4221.19     4876.07    225.69 o
   5   9  27       10.81       16.67    262.87 o
   0  10  27    11259.37    10899.67    440.16 o
   1  10  27        7.21     -124.33    124.33 o
   2  10  27     2646.28     2552.57    164.26 o
   3  10  27     1259.98     1347.96    151.16 o
   4  10  27      981.20      618.63    227.20 o
   5  10  27      323.49      555.56    439.07 o
   1  11  27      128.42      -91.33    129.68 o
   2  11  27     1622.20     1485.58    151.91 o
   3  11  27       11.86     -131.68    131.68 o
   4  11  27     1979.51     1918.97    664.79 o
   0  12  27        2.63     -174.95    174.95 o
   1  12  27       43.25     -125.33    125.33 o
   2  12  27      247.11       97.15    133.72 o
   3  12  27      621.41      748.64    202.32 o
   1  13  27      424.72      107.08    168.16 o
   2  13  27     2754.73     2460.20    239.99 o
   3  13  27       89.06      -73.87    418.09 o
   0  14  27     3215.92     3148.95    582.31 o
   1  14  27      598.18     1045.06    349.69 o
   0   0  28     9024.42     9641.69    723.41 o
   1   0  28      312.24      216.53    159.64 o
   2   0  28     5441.77     5589.77    274.80 o
   3   0  28     1368.55     1632.13    194.73 o
   4   0  28     1823.83     1597.00    224.04 o
   5   0  28     1238.21     1684.26    295.46 o
   6   0  28     6793.77     6634.82    460.04 o
   1   1  28       24.19      -55.57    110.87 o
   2   1  28     5396.00     5411.82    194.10 o
   3   1  28     1811.85     2103.71    140.28 o
   4   1  28     2118.10     2336.30    174.26 o
   5   1  28      169.69       51.80    174.78 o
   6   1  28      224.90      246.02    192.06 o
   0   2  28      773.71      855.49    169.26 o
   1   2  28      556.80      431.60    111.54 o
   2   2  28      143.31       -2.14    112.84 o
   3   2  28      178.27      182.60    113.66 o
   4   2  28       61.20      -12.18    135.78 o
   5   2  28       22.82      -77.06    169.59 o
   6   2  28      181.45     -184.51    184.51 o
   1   3  28      231.64      474.26    116.33 o
   2   3  28     4445.01     4648.76    182.00 o
   3   3  28      707.91      671.40    125.35 o
   4   3  28     4837.48     5291.88    226.58 o
   5   3  28      335.81      401.61    223.43 o
   6   3  28      609.88      563.74    198.01 o
   0   4  28    20638.64    22037.51    665.64 o
   1   4  28      711.43      611.58    123.00 o
   2   4  28     4497.40     4794.18    189.52 o
   3   4  28     2420.43     2719.33    159.65 o
   4   4  28      373.81      122.75    135.69 o
   5   4  28      347.25      331.09    174.52 o
   6   4  28     3774.72     3714.24    273.68 o
   1   5  28       31.69      -22.03    116.49 o
   2   5  28     2376.05     2415.77    153.26 o
   3   5  28        2.49     -117.94    117.94 o
   4   5  28     3441.08     4069.68    210.74 o
   5   5  28      424.77      368.72    182.60 o
   6   5  28       20.75     -239.76    239.76 o
   0   6  28       90.49       29.74    164.63 o
   1   6  28      376.68      603.03    127.38 o
   2   6  28      303.44       23.65    118.85 o
   3   6  28      345.13      336.64    127.32 o
   4   6  28      379.56       71.47    165.35 o
   5   6  28      221.49       99.23    175.35 o
   1   7  28     1170.11     1375.11    194.60 o
   2   7  28     3225.51     3235.77    173.16 o
   3   7  28       24.89     -125.69    125.69 o
   4   7  28     5177.50     5250.56    267.68 o
   5   7  28        4.11      130.01    187.44 o
   0   8  28    11809.40    11509.77    438.78 o
   1   8  28      139.98      -24.02    127.47 o
   2   8  28     4709.40     4656.83    201.56 o
   3   8  28      584.09      510.20    139.65 o
   4   8  28      353.81       74.03    164.68 o
   5   8  28      448.85      572.41    353.63 o
   1   9  28      615.97      247.50    136.19 o
   2   9  28     1857.13     1839.04    149.85 o
   3   9  28       16.53     -129.78    129.78 o
   4   9  28     1477.38     1914.61    448.57 o
   0  10  28       26.35       53.85    193.21 o
   1  10  28      169.49      -69.34    139.57 o
   2  10  28       25.60     -131.69    131.69 o
   3  10  28      468.33      294.94    137.52 o
   4  10  28       19.57      303.94    349.96 o
   1  11  28      188.63      -86.43    134.61 o
   2  11  28     2773.27     2810.31    178.17 o
   3  11  28       21.61     -155.63    205.25 o
   0  12  28     3177.99     2784.18    238.10 o
   1  12  28       29.58     -158.37    158.37 o
   2  12  28     1213.14      713.08    206.21 o
   1  13  28      452.45      121.10    376.14 o
   1   1  29     2733.41     2849.73    159.64 o
   2   1  29     1492.32     1626.01    142.25 o
   3   1  29       13.92     -117.54    117.54 o
   4   1  29      877.88      655.81    152.16 o
   5   1  29      733.90      383.58    192.26 o
   0   2  29     7354.35     7501.48    342.16 o
   1   2  29     1898.76     2188.59    155.17 o
   2   2  29     3139.58     3531.72    170.97 o
   3   2  29     6322.79     6892.93    227.19 o
   4   2  29      278.00      131.23    156.19 o
   5   2  29     1725.49     2132.50    230.02 o
   1   3  29      948.49     1023.44    137.18 o
   2   3  29     1108.53     1481.43    138.30 o
   3   3  29       74.44     -121.09    121.09 o
   4   3  29      194.34      -27.27    142.43 o
   5   3  29     2274.07     2253.09    233.24 o
   0   4  29       33.34      -31.79    171.95 o
   1   4  29      259.43      148.95    125.70 o
   2   4  29       68.39      166.25    124.63 o
   3   4  29        1.19     -117.95    117.95 o
   4   4  29      133.35        3.64    158.47 o
   5   4  29      102.57     -161.48    221.84 o
   1   5  29     5505.83     5802.11    212.89 o
   2   5  29     1871.92     2212.85    154.60 o
   3   5  29      319.85      161.09    129.23 o
   4   5  29     3311.80     3827.58    238.36 o
   5   5  29      332.41     -235.29    298.22 o
   0   6  29     9401.89    10126.05    638.86 o
   1   6  29      816.34      696.62    137.27 o
   2   6  29     2667.67     3031.47    175.31 o
   3   6  29     5204.43     5424.40    212.40 o
   4   6  29        9.81      -91.28    166.73 o
   5   6  29     2090.15     2160.01    696.34 o
   1   7  29     4589.61     5105.59    213.40 o
   2   7  29      136.97      112.51    135.60 o
   3   7  29        0.64     -114.76    131.33 o
   4   7  29      951.14     1209.52    251.96 o
   0   8  29      235.92      312.39    188.94 o
   1   8  29      106.23      -41.49    136.50 o
   2   8  29       98.29      -38.66    132.85 o
   3   8  29      162.14       53.20    151.46 o
   4   8  29       10.68      266.06    419.88 o
   1   9  29     1079.71      902.55    153.60 o
   2   9  29     1839.06     1933.84    172.39 o
   3   9  29      100.23       18.67    233.34 o
   4   9  29     2349.94     1864.55    462.55 o
   0  10  29     1437.97     1039.61    227.16 o
   1  10  29     1339.05     1073.37    159.56 o
   2  10  29      809.66      649.06    196.47 o
   3  10  29     2674.27     2955.55    313.65 o
   1  11  29      986.06      882.29    207.66 o
   2  11  29      691.68      577.96    230.12 o
   0   0  30     2006.35     2986.04    321.62 o
   1   0  30      154.94      -83.68    172.48 o
   2   0  30       52.00     -174.34    174.34 o
   3   0  30     7068.72     7386.83    338.88 o
   4   0  30      226.18     -134.47    208.19 o
   1   1  30     4927.39     5477.23    205.56 o
   2   1  30      128.76       67.35    127.15 o
   3   1  30        8.22      -59.63    124.27 o
   4   1  30       31.99     -139.39    139.39 o
   0   2  30       31.40      356.92    176.29 o
   1   2  30      308.72       68.44    126.74 o
   2   2  30      308.55      238.47    126.54 o
   3   2  30      736.88      810.91    138.93 o
   4   2  30      123.77        3.10    163.26 o
   1   3  30     6827.40     7440.58    241.75 o
   2   3  30      285.79      188.85    129.17 o
   3   3  30      255.17      339.54    133.27 o
   4   3  30       55.57      -70.70    167.96 o
   0   4  30       56.69       61.71    184.97 o
   1   4  30     3900.17     4025.57    189.37 o
   2   4  30     1164.31     1226.32    146.54 o
   3   4  30     5301.43     5934.23    221.44 o
   4   4  30      144.30      -34.22    160.30 o
   1   5  30     4939.87     5731.63    218.99 o
   2   5  30       13.77      -65.87    130.79 o
   3   5  30      673.34      513.58    136.50 o
   4   5  30      110.52      855.18    420.96 o
   0   6  30       81.87     -113.93    180.94 o
   1   6  30      231.13      115.28    134.31 o
   2   6  30       34.69     -117.32    137.21 o
   3   6  30       80.09      -56.79    134.63 o
   4   6  30       25.62     -387.61    387.61 o
   1   7  30     3148.76     3592.64    192.00 o
   2   7  30      125.66     -135.79    135.79 o
   3   7  30      303.71      160.27    222.60 o
   4   7  30      618.82      634.31    448.21 o
   0   8  30      932.21      634.55    224.92 o
   1   8  30     1092.91     1128.27    157.23 o
   2   8  30       21.25      -93.06    176.92 o
   3   8  30     6854.15     7345.94    419.37 o
   1   9  30     4190.83     4624.69    235.43 o
   2   9  30       17.00      -18.00    212.01 o
   0  10  30        9.92     -294.03    457.17 o
   1  10  30        0.86     -158.46    253.31 o
   2  10  30       77.08     -390.12    390.12 o
   1   1  31     4745.07     5751.71    218.97 o
   2   1  31      733.70      879.41    145.91 o
   3   1  31        9.92     -117.71    127.95 o
   0   2  31     3276.62     3292.99    247.22 o
   1   2  31      853.05      697.96    139.98 o
   2   2  31     1388.95     1659.76    156.38 o
   3   2  31     4645.56     5258.66    214.72 o
   1   3  31     2305.87     2538.61    176.86 o
   2   3  31      101.65      -34.65    133.57 o
   3   3  31      502.00      241.91    141.05 o
   4   3  31      540.07      561.16    382.95 o
   0   4  31     1226.06     1270.46    212.90 o
   1   4  31       28.45      -24.98    132.35 o
   2   4  31      144.08      210.81    137.52 o
   3   4  31      356.00       93.58    199.73 o
   4   4  31        0.74     -380.44    380.44 o
   1   5  31     3892.89     4377.71    208.59 o
   2   5  31      346.58      140.07    141.29 o
   3   5  31     1284.87     1524.77    308.01 o
   0   6  31      912.27      548.01    205.12 o
   1   6  31     2896.21     3365.48    189.15 o
   2   6  31      141.84      102.39    205.34 o
   3   6  31     4358.88     4599.83    341.42 o
   1   7  31     4257.88     4972.89    262.53 o
   2   7  31      619.74      689.66    212.87 o
   0   8  31        3.41     -450.00    450.00 o
   1   8  31       65.61       93.19    243.92 o
   2   8  31       89.05       70.67    249.32 o
   1   9  31     1402.24     1388.38    480.84 o
   0   0  32     9671.23    10447.78    607.22 o
   1   0  32      256.71      179.06    205.55 o
   2   0  32     5196.45     6234.60    376.49 o
   3   0  32     2341.13     2576.64    349.96 o
   1   1  32      106.35       58.12    140.96 o
   2   1  32     1609.26     1770.42    189.87 o
   3   1  32      139.32      194.98    191.50 o
   0   2  32      948.26      789.82    217.13 o
   1   2  32      295.20      161.52    144.45 o
   2   2  32       27.93      -30.00    200.01 o
   3   2  32      129.95      -36.72    226.65 o
   1   3  32     2329.22     2903.84    181.37 o
   2   3  32     1419.04     1415.99    229.01 o
   3   3  32        4.48     -235.10    235.10 o
   0   4  32     7069.92     7854.52    373.60 o
   1   4  32      820.24      819.80    184.40 o
   2   4  32     1422.29     1636.73    234.33 o
   3   4  32     1464.44      785.62    438.53 o
   1   5  32      722.01      762.25    217.60 o
   2   5  32      692.46      743.84    225.15 o
   0   6  32       73.91     -398.01    398.01 o
   1   6  32      525.05      454.84    253.67 o
   2   6  32      194.66      163.51    438.17 o
   1   1  33       39.96      154.64    311.08 o
   2   1  33     2341.44     2599.85    375.83 o
   0   2  33     7900.76    10104.09    875.98 o
   1   2  33        5.26     -216.39    298.63 o
   1   3  33      861.92      991.62    348.88 o
 
